# Supplementary material for: Reanalysis of Chinese Treponema pallidum samples: all Chinese samples cluster with SS14-like group of syphilis-causing treponemes
Source: BMC Res Notes. 2018 Jan 11;11:16. doi: 10.1186/s13104-017-3106-7 (PMC5765698; doi:10.1186/s13104-017-3106-7)
Supplement: Supplementary file 4 — Additional file 4. A Genome coverage statistics—number of non-covered bases for individual Chinese strains. SS14 genome (CP004011.1) [6] was used as a reference for mapping; coordinates according to the CP004011.1. The list includes all positions without any coverage by mapped reads. B Genome covearge statistics—number of zero covered bases for individual Chinese strains. Nichols genome (CP004010.2) [6] was used as a reference for mapping; coordinates according to the CP004010.2. The list includes all positions without any coverage by mapped reads. [file 13104_2017_3106_MOESM4_ESM.xls]

## Sheet: Add. file_4A_SS14-genome
Additional file 4A. Genome coverage statistics – number of non-covered bases for individual Chinese strains.
SS14 genome (CP004011.1) was used as a reference for mapping; coordinates according to the CP004011.1. The list includes all positions without any coverage by mapped reads.
SRR2996724	SRR2996725	SRR2996726	SRR2996727	SRR2996728	SRR2996729	SRR2996730	SRR2996732
SHC-0	SHD-R	SHE-V	SHG-I2	B3	C3	K3	Q3		Genes and regions containing significant number of zero covered bases.
∑7921 bases	∑7827 bases	∑7802 bases	∑7382 bases	∑9212 bases	∑8606 bases	∑8366 bases	∑8101 bases		Gene / RNA operon	SS14 (CP004011.1) gene / operon coordinate
136272	136256	136285	153767	136190	136233	136220	136235		tp0117 (tprC)	134911 - 136707
136273	136257	136286	153768	136191	136234	136221	136236		tp0131 (tprD)	152370 - 154160
136274	136258	136287	153769	136192	136235	136222	136237		RNA operon 1	231358 - 236253
136275	136259	136288	153770	136193	136236	136223	136238		RNA operon 2	279794 - 284698
136276	136260	136289	153771	136194	136237	136224	136239		tp0313 (tprE)	329182 - 331470
136277	136261	136290	153772	136195	136238	136225	136240		tp0316 (tprF)	332337 - 333531
136278	136262	136291	153773	136196	136239	136226	136241		tp0317 (tprG)	333590 - 335860
136279	136263	136292	153774	136197	136240	136227	136242		tp0433 (arp)	461728 - 463542
136280	136264	136293	153775	136198	136241	136228	136243		tp0470	498768 - 499709
136281	136265	136294	231513	136199	136242	136229	136244		tp0620 (tprI)	672540 - 674369
136282	136266	136295	231514	136200	136243	136230	136245		tp0621 (tprJ)	674428 - 676704
136283	136267	136296	231515	136201	136244	136231	136246		tp0897 (tprK)	975921 - 977441
136284	136268	136297	231516	136202	136245	136232	136247
136285	136269	136298	231517	136203	136246	136233	136248
136286	136270	136299	231518	136204	136247	136234	136249
136287	136271	136300	231519	136205	136248	136235	136250
136288	136272	136301	231520	136206	136249	136236	136251
136289	136273	136302	231521	136207	136250	136237	136252
136290	136274	136303	231522	136208	136251	136238	136253
136291	136275	136304	231523	136209	136252	136239	136254
136292	136276	136305	231524	136210	136253	136240	136255
136293	136277	136306	231525	136211	136254	136241	136256
136294	136278	136307	231526	136212	136255	136242	136257
136295	136279	136308	231527	136213	136256	136243	136258
136296	136280	136309	231528	136214	136257	136244	136259
136297	136281	136310	231529	136215	136258	136245	136260
136298	136282	136311	231530	136216	136259	136246	136261
136299	136283	136312	231531	136217	136260	136247	136262
136300	136284	136313	231532	136218	136261	136248	136263
136301	136285	136314	231533	136219	136262	136249	136264
136302	136286	136315	231534	136220	136263	136250	136265
136303	136287	136316	231535	136221	136264	136251	136266
136304	136288	136317	231536	136222	136265	136252	136267
136305	136289	136318	231537	136223	136266	136253	136268
136306	136290	136319	231538	136224	136267	136254	136269
136307	136291	136320	231539	136225	136268	136255	136270
136308	136292	136321	231540	136226	136269	136256	136271
136309	136293	136322	231541	136227	136270	136257	136272
136310	136294	136323	231542	136228	136271	136258	136273
136311	136295	136324	231543	136229	136272	136259	136274
136312	136296	136325	231544	136230	136273	136260	136275
136313	136297	136326	231545	136231	136274	136261	136276
136314	136298	136327	231546	136232	136275	136262	136277
136315	136299	136328	231547	136233	136276	136263	136278
136316	136300	136329	231548	136234	136277	136264	136279
136317	136301	136330	231549	136235	136278	136265	136280
136318	136302	136331	231550	136236	136279	136266	136281
136319	136303	136332	231551	136237	136280	136267	136282
136320	136304	136333	231552	136238	136281	136268	136283
136321	136305	136334	231553	136239	136282	136269	136284
136322	136306	136335	231554	136240	136283	136270	136285
136323	136307	136336	231555	136241	136284	136271	136286
136324	136308	136337	231556	136242	136285	136272	136287
136325	136309	136338	231557	136243	136286	136273	136288
136326	136310	136339	231558	136244	136287	136274	136289
136327	136311	136340	231559	136245	136288	136275	136290
136328	136312	136341	231560	136246	136289	136276	136291
136329	136313	136342	231561	136247	136290	136277	136292
136330	136314	136343	231562	136248	136291	136278	136293
136331	136315	136344	231563	136249	136292	136279	136294
136332	136316	136345	231564	136250	136293	136280	136295
136333	136317	136346	231565	136251	136294	136281	136296
136334	136318	136347	231566	136252	136295	136282	136297
136335	136319	136348	231567	136253	136296	136283	136298
136336	136320	136349	231568	136254	136297	136284	136299
136337	136321	136350	231569	136255	136298	136285	136300
136338	136322	136351	231570	136256	136299	136286	136301
136339	136323	136352	231571	136257	136300	136287	136302
136340	136324	136353	231572	136258	136301	136288	136303
136341	136325	136354	231573	136259	136302	136289	136304
136342	136326	136355	231574	136260	136303	136290	136305
136343	136327	136356	231575	136261	136304	136291	136306
136344	136328	136357	231576	136262	136305	136292	136307
136345	136329	136358	231577	136263	136306	136293	136308
136346	136330	136359	231578	136264	136307	136294	136309
136347	153703	136360	231579	136265	136308	136295	136310
136348	153704	136361	231580	136266	136309	136296	136311
136349	153705	136362	231581	136267	136310	136297	136312
136350	153706	136363	231582	136268	136311	136298	136313
136351	153707	136364	231583	136269	136312	136299	136314
136352	153708	136365	231584	136270	136313	136300	136315
136353	153709	136366	231585	136271	136314	136301	136316
136354	153710	136367	231586	136272	136315	136302	136317
136355	153711	153717	231587	136273	136316	136303	136318
136356	153712	153718	231588	136274	136317	136304	136319
136357	153713	153719	231589	136275	136318	136305	136320
136358	153714	153720	231590	136276	136319	136306	136321
136359	153715	153721	231591	136277	136320	136307	136322
136360	153716	153722	231592	136278	136321	136308	136323
136361	153717	153723	231593	136279	136322	136309	136324
136362	153718	153724	231594	136280	136323	136310	136325
136363	153719	153725	231595	136281	136324	136311	136326
136364	153720	153726	231596	136282	136325	136312	136327
136365	153721	153727	231597	136283	136326	136313	136328
136366	153722	153728	231598	136284	136327	136314	136329
136367	153723	153729	231599	136285	136328	136315	136330
136368	153724	153730	231600	136286	136329	136316	136331
136369	153725	153731	231601	136287	136330	136317	136332
136370	153726	153732	231602	136288	136331	136318	136333
136371	153727	153733	231603	136289	136332	136319	136334
136372	153728	153734	231604	136290	136333	136320	136335
136373	153729	153735	231605	136291	136334	136321	136336
136374	153730	153736	231606	136292	136335	136322	136337
136375	153731	153737	231607	136293	136336	136323	136338
136376	153732	153738	231608	136294	136337	136324	136339
136377	153733	153739	231609	136295	136338	136325	136340
136378	153734	153740	231610	136296	136339	136326	136341
136379	153735	153741	231611	136297	136340	136327	136342
153705	153736	153742	231612	136298	136341	136328	136343
153706	153737	153743	231613	136299	136342	136329	136344
153707	153738	153744	231614	136300	136343	136330	136345
153708	153739	153745	231615	136301	136344	136331	136346
153709	153740	153746	231616	136302	136345	136332	136347
153710	153741	153747	231617	136303	136346	136333	136348
153711	153742	153748	231618	136304	136347	136334	136349
153712	153743	153749	231619	136305	136348	136335	136350
153713	153744	153750	231620	136306	136349	136336	136351
153714	153745	153751	231621	136307	136350	136337	136352
153715	153746	153752	231622	136308	136351	136338	136353
153716	153747	153753	231623	136309	136352	136339	136354
153717	153748	153754	231624	136310	136353	136340	136355
153718	153749	153755	231625	136311	136354	136341	136356
153719	153750	153756	231626	136312	136355	136342	136357
153720	153751	153757	231627	136313	136356	136343	136358
153721	153752	153758	231628	136314	136357	136344	136359
153722	153753	153759	231629	136315	136358	136345	136360
153723	153754	153760	231630	136316	136359	136346	136361
153724	153755	153761	231631	136317	136360	136347	136362
153725	153756	153762	231632	136318	136361	136348	136363
153726	153757	153763	231633	136319	136362	136349	136364
153727	153758	153764	231634	136320	136363	136350	136365
153728	153759	153765	231635	136321	136364	136351	136366
153729	153760	153766	231636	136322	136365	136352	136367
153730	153761	153767	231637	136323	136366	136353	136368
153731	153762	153768	231638	136324	136367	136354	136369
153732	153763	153769	231639	136325	136368	136355	136370
153733	153764	153770	231640	136326	136369	136356	136371
153734	153765	153771	231641	136327	136370	136357	136372
153735	153766	153772	231642	136328	136371	136358	136373
153736	153767	153773	231643	136329	136372	136359	136374
153737	153768	153774	231644	136330	136373	136360	153693
153738	153769	153775	231645	136331	136374	136361	153694
153739	153770	153776	231646	136332	136375	136362	153695
153740	153771	153777	231647	136333	136376	136363	153696
153741	153772	153778	231648	136334	136377	153711	153697
153742	153773	153779	231649	136335	136378	153712	153698
153743	153774	153780	231650	136336	136379	153713	153699
153744	153775	153781	231651	136337	136380	153714	153700
153745	153776	153782	231652	136338	136381	153715	153701
153746	153777	153783	231653	136339	136382	153716	153702
153747	153778	153784	231654	136340	136383	153717	153703
153748	153779	153785	231655	136341	136384	153718	153704
153749	153780	153786	231656	136342	136385	153719	153705
153750	153781	153787	231657	136343	136386	153720	153706
153751	153782	153788	231658	136344	136387	153721	153707
153752	153783	153789	231659	136345	136388	153722	153708
153753	153784	153790	231660	136346	136389	153723	153709
153754	153785	153791	231661	136347	136390	153724	153710
153755	153786	153792	231662	136348	136391	153725	153711
153756	153787	153793	231663	136349	136392	153726	153712
153757	153788	153794	231664	136350	136393	153727	153713
153758	153789	231480	231665	136351	136394	153728	153714
153759	153790	231481	231666	136352	136395	153729	153715
153760	153791	231482	231667	136353	136396	153730	153716
153761	153792	231483	231668	136354	136397	153731	153717
153762	153793	231484	231669	136355	136398	153732	153718
153763	153794	231485	231670	136356	136399	153733	153719
153764	153795	231486	231671	136357	136400	153734	153720
153765	153796	231487	231672	136358	136401	153735	153721
153766	153797	231488	231673	136359	136402	153736	153722
153767	153798	231489	231674	136360	136403	153737	153723
153768	153799	231490	231675	136361	136404	153738	153724
153769	153800	231491	231676	136362	136405	153739	153725
153770	153801	231492	231677	136363	136406	153740	153726
153771	153802	231493	231678	136364	136407	153741	153727
153772	153803	231494	231679	136365	136408	153742	153728
153773	153804	231495	231680	136366	136409	153743	153729
153774	153805	231496	231681	136367	136410	153744	153730
153775	153806	231497	231682	136368	136411	153745	153731
153776	153807	231498	231683	136369	136412	153746	153732
153777	153808	231499	231684	136370	136413	153747	153733
153778	153809	231500	231685	136371	136414	153748	153734
153779	153810	231501	231686	136372	136415	153749	153735
153780	153811	231502	231687	136373	136416	153750	153736
153781	153812	231503	231688	136374	136417	153751	153737
153782	153813	231504	231689	136375	136418	153752	153738
153783	153814	231505	231690	136376	136419	153753	153739
153784	153815	231506	231691	136377	136420	153754	153740
153785	153816	231507	231692	136378	153664	153755	153741
153786	153817	231508	231693	136379	153665	153756	153742
153787	153818	231509	231694	136380	153666	153757	153743
153788	153819	231510	231695	136381	153667	153758	153744
153789	153820	231511	231696	136382	153668	153759	153745
153790	153821	231512	231697	136383	153669	153760	153746
153791	231484	231513	231698	136384	153670	153761	153747
153792	231485	231514	231699	136385	153671	153762	153748
153793	231486	231515	231700	136386	153672	153763	153749
153794	231487	231516	231701	136387	153673	153764	153750
153795	231488	231517	231702	136388	153674	153765	153751
153796	231489	231518	231703	136389	153675	153766	153752
153797	231490	231519	231704	136390	153676	153767	153753
153798	231491	231520	231705	136391	153677	153768	153754
153799	231492	231521	231706	136392	153678	153769	153755
153800	231493	231522	231707	136393	153679	153770	153756
153801	231494	231523	231708	136394	153680	153771	153757
153802	231495	231524	231709	136395	153681	153772	153758
153803	231496	231525	231710	136396	153682	153773	153759
153804	231497	231526	231711	136397	153683	153774	153760
153805	231498	231527	231712	136398	153684	153775	153761
153806	231499	231528	231713	136399	153685	153776	153762
153807	231500	231529	231714	136400	153686	153777	153763
231524	231501	231530	231715	136401	153687	153778	153764
231525	231502	231531	231716	136402	153688	153779	153765
231526	231503	231532	231717	136403	153689	153780	153766
231527	231504	231533	231718	136404	153690	153781	153767
231528	231505	231534	231719	136405	153691	153782	153768
231529	231506	231535	231720	136406	153692	153783	153769
231530	231507	231536	231721	136407	153693	153784	153770
231531	231508	231537	231722	136408	153694	153785	153771
231532	231509	231538	231723	136409	153695	153786	153772
231533	231510	231539	231724	136410	153696	153787	153773
231534	231511	231540	231725	136411	153697	153788	153774
231535	231512	231541	231726	136412	153698	153789	153775
231536	231513	231542	231727	136413	153699	153790	153776
231537	231514	231543	231728	136414	153700	153791	153777
231538	231515	231544	231729	136415	153701	153792	153778
231539	231516	231545	231730	136416	153702	153793	153779
231540	231517	231546	231731	136417	153703	153794	153780
231541	231518	231547	231732	136418	153704	153795	153781
231542	231519	231548	231733	136419	153705	153796	153782
231543	231520	231549	231734	136420	153706	153797	153783
231544	231521	231550	231735	136421	153707	153798	153784
231545	231522	231551	231736	136422	153708	153799	153785
231546	231523	231552	231737	136423	153709	153800	153786
231547	231524	231553	231738	136424	153710	153801	153787
231548	231525	231554	231739	136425	153711	153802	153788
231549	231526	231555	231740	136426	153712	153803	153789
231550	231527	231556	231741	136427	153713	153804	153790
231551	231528	231557	231742	136428	153714	153805	153791
231552	231529	231558	231743	136429	153715	153806	153792
231553	231530	231559	231744	136430	153716	153807	153793
231554	231531	231560	231745	136431	153717	153808	153794
231555	231532	231561	231746	136432	153718	153809	153795
231556	231533	231562	231747	136433	153719	153810	153796
231557	231534	231563	231748	136434	153720	153811	153797
231558	231535	231564	231749	136435	153721	153812	153798
231559	231536	231565	231750	136436	153722	153813	153799
231560	231537	231566	231751	136437	153723	153814	153800
231561	231538	231567	231752	136438	153724	153815	153801
231562	231539	231568	231753	136439	153725	153816	153802
231563	231540	231569	231754	136440	153726	153817	153803
231564	231541	231570	231755	136441	153727	153818	153804
231565	231542	231571	231756	136442	153728	153819	153805
231566	231543	231572	231757	136443	153729	153820	153806
231567	231544	231573	231758	136444	153730	153821	153807
231568	231545	231574	231759	136445	153731	153822	153808
231569	231546	231575	231760	136446	153732	153823	153809
231570	231547	231576	231761	136447	153733	153824	153810
231571	231548	231577	231762	136448	153734	153825	153811
231572	231549	231578	231763	136449	153735	153826	153812
231573	231550	231579	231764	136450	153736	153827	153813
231574	231551	231580	231765	136451	153737	153828	153814
231575	231552	231581	231766	136452	153738	153829	153815
231576	231553	231582	231767	136453	153739	153830	153816
231577	231554	231583	231768	136454	153740	153831	153817
231578	231555	231584	231769	136455	153741	153832	153818
231579	231556	231585	231770	136456	153742	153833	153819
231580	231557	231586	231771	136457	153743	153834	153820
231581	231558	231587	231772	136458	153744	153835	153821
231582	231559	231588	231773	136459	153745	153836	153822
231583	231560	231589	231774	136460	153746	153837	153823
231584	231561	231590	231775	136461	153747	231463	153824
231585	231562	231591	231776	136462	153748	231464	153825
231586	231563	231592	231777	136463	153749	231465	153826
231587	231564	231593	231778	136464	153750	231466	153827
231588	231565	231594	231779	136465	153751	231467	153828
231589	231566	231595	231780	136466	153752	231468	153829
231590	231567	231596	231781	153603	153753	231469	231470
231591	231568	231597	231782	153604	153754	231470	231471
231592	231569	231598	231783	153605	153755	231471	231472
231593	231570	231599	231784	153606	153756	231472	231473
231594	231571	231600	231785	153607	153757	231473	231474
231595	231572	231601	231786	153608	153758	231474	231475
231596	231573	231602	231787	153609	153759	231475	231476
231597	231574	231603	231788	153610	153760	231476	231477
231598	231575	231604	231789	153611	153761	231477	231478
231599	231576	231605	231790	153612	153762	231478	231479
231600	231577	231606	231791	153613	153763	231479	231480
231601	231578	231607	231792	153614	153764	231480	231481
231602	231579	231608	231793	153615	153765	231481	231482
231603	231580	231609	231794	153616	153766	231482	231483
231604	231581	231610	231795	153617	153767	231483	231484
231605	231582	231611	231796	153618	153768	231484	231485
231606	231583	231612	231797	153619	153769	231485	231486
231607	231584	231613	231798	153620	153770	231486	231487
231608	231585	231614	231799	153621	153771	231487	231488
231609	231586	231615	231800	153622	153772	231488	231489
231610	231587	231616	231801	153623	153773	231489	231490
231611	231588	231617	231802	153624	153774	231490	231491
231612	231589	231618	231803	153625	153775	231491	231492
231613	231590	231619	231804	153626	153776	231492	231493
231614	231591	231620	231805	153627	153777	231493	231494
231615	231592	231621	231806	153628	153778	231494	231495
231616	231593	231622	231807	153629	153779	231495	231496
231617	231594	231623	231808	153630	153780	231496	231497
231618	231595	231624	231809	153631	153781	231497	231498
231619	231596	231625	231810	153632	153782	231498	231499
231620	231597	231626	231811	153633	153783	231499	231500
231621	231598	231627	231812	153634	153784	231500	231501
231622	231599	231628	231813	153635	153785	231501	231502
231623	231600	231629	231814	153636	153786	231502	231503
231624	231601	231630	231815	153637	153787	231503	231504
231625	231602	231631	231816	153638	153788	231504	231505
231626	231603	231632	231817	153639	153789	231505	231506
231627	231604	231633	231818	153640	153790	231506	231507
231628	231605	231634	231819	153641	153791	231507	231508
231629	231606	231635	231820	153642	153792	231508	231509
231630	231607	231636	231821	153643	153793	231509	231510
231631	231608	231637	231822	153644	153794	231510	231511
231632	231609	231638	231823	153645	153795	231511	231512
231633	231610	231639	231824	153646	153796	231512	231513
231634	231611	231640	231825	153647	153797	231513	231514
231635	231612	231641	231826	153648	153798	231514	231515
231636	231613	231642	231827	153649	153799	231515	231516
231637	231614	231643	231828	153650	153800	231516	231517
231638	231615	231644	231829	153651	153801	231517	231518
231639	231616	231645	231830	153652	153802	231518	231519
231640	231617	231646	231831	153653	153803	231519	231520
231641	231618	231647	231832	153654	153804	231520	231521
231642	231619	231648	231833	153655	153805	231521	231522
231643	231620	231649	231834	153656	153806	231522	231523
231644	231621	231650	231835	153657	153807	231523	231524
231645	231622	231651	231836	153658	153808	231524	231525
231646	231623	231652	231837	153659	153809	231525	231526
231647	231624	231653	231838	153660	153810	231526	231527
231648	231625	231654	231839	153661	153811	231527	231528
231649	231626	231655	231840	153662	153812	231528	231529
231650	231627	231656	231841	153663	153813	231529	231530
231651	231628	231657	231842	153664	153814	231530	231531
231652	231629	231658	231843	153665	153815	231531	231532
231653	231630	231659	231844	153666	153816	231532	231533
231654	231631	231660	231845	153667	153817	231533	231534
231655	231632	231661	231846	153668	153818	231534	231535
231656	231633	231662	231847	153669	153819	231535	231536
231657	231634	231663	231848	153670	153820	231536	231537
231658	231635	231664	231849	153671	153821	231537	231538
231659	231636	231665	231850	153672	153822	231538	231539
231660	231637	231666	231851	153673	153823	231539	231540
231661	231638	231667	231852	153674	153824	231540	231541
231662	231639	231668	231853	153675	153825	231541	231542
231663	231640	231669	231854	153676	153826	231542	231543
231664	231641	231670	231855	153677	153827	231543	231544
231665	231642	231671	231856	153678	153828	231544	231545
231666	231643	231672	231857	153679	153829	231545	231546
231667	231644	231673	231858	153680	153830	231546	231547
231668	231645	231674	231859	153681	153831	231547	231548
231669	231646	231675	231860	153682	153832	231548	231549
231670	231647	231676	231861	153683	153833	231549	231550
231671	231648	231677	231862	153684	153834	231550	231551
231672	231649	231678	231863	153685	153835	231551	231552
231673	231650	231679	231864	153686	153836	231552	231553
231674	231651	231680	231865	153687	153837	231553	231554
231675	231652	231681	231866	153688	153838	231554	231555
231676	231653	231682	231867	153689	153839	231555	231556
231677	231654	231683	231868	153690	153840	231556	231557
231678	231655	231684	231869	153691	153841	231557	231558
231679	231656	231685	231870	153692	153842	231558	231559
231680	231657	231686	231871	153693	153843	231559	231560
231681	231658	231687	231872	153694	231485	231560	231561
231682	231659	231688	231873	153695	231486	231561	231562
231683	231660	231689	231874	153696	231487	231562	231563
231684	231661	231690	231875	153697	231488	231563	231564
231685	231662	231691	231876	153698	231489	231564	231565
231686	231663	231692	231877	153699	231490	231565	231566
231687	231664	231693	231878	153700	231491	231566	231567
231688	231665	231694	231879	153701	231492	231567	231568
231689	231666	231695	231880	153702	231493	231568	231569
231690	231667	231696	231881	153703	231494	231569	231570
231691	231668	231697	231882	153704	231495	231570	231571
231692	231669	231698	231883	153705	231496	231571	231572
231693	231670	231699	231884	153706	231497	231572	231573
231694	231671	231700	231885	153707	231498	231573	231574
231695	231672	231701	231886	153708	231499	231574	231575
231696	231673	231702	231887	153709	231500	231575	231576
231697	231674	231703	231888	153710	231501	231576	231577
231698	231675	231704	231889	153711	231502	231577	231578
231699	231676	231705	231890	153712	231503	231578	231579
231700	231677	231706	231891	153713	231504	231579	231580
231701	231678	231707	231892	153714	231505	231580	231581
231702	231679	231708	231893	153715	231506	231581	231582
231703	231680	231709	231894	153716	231507	231582	231583
231704	231681	231710	231895	153717	231508	231583	231584
231705	231682	231711	231896	153718	231509	231584	231585
231706	231683	231712	231897	153719	231510	231585	231586
231707	231684	231713	231898	153720	231511	231586	231587
231708	231685	231714	231899	153721	231512	231587	231588
231709	231686	231715	231900	153722	231513	231588	231589
231710	231687	231716	231901	153723	231514	231589	231590
231711	231688	231717	231902	153724	231515	231590	231591
231712	231689	231718	231903	153725	231516	231591	231592
231713	231690	231719	231904	153726	231517	231592	231593
231714	231691	231720	231905	153727	231518	231593	231594
231715	231692	231721	231906	153728	231519	231594	231595
231716	231693	231722	231907	153729	231520	231595	231596
231717	231694	231723	231908	153730	231521	231596	231597
231718	231695	231724	231909	153731	231522	231597	231598
231719	231696	231725	231910	153732	231523	231598	231599
231720	231697	231726	231911	153733	231524	231599	231600
231721	231698	231727	231912	153734	231525	231600	231601
231722	231699	231728	231913	153735	231526	231601	231602
231723	231700	231729	231914	153736	231527	231602	231603
231724	231701	231730	231915	153737	231528	231603	231604
231725	231702	231731	231916	153738	231529	231604	231605
231726	231703	231732	231917	153739	231530	231605	231606
231727	231704	231733	231918	153740	231531	231606	231607
231728	231705	231734	231919	153741	231532	231607	231608
231729	231706	231735	231920	153742	231533	231608	231609
231730	231707	231736	231921	153743	231534	231609	231610
231731	231708	231737	231922	153744	231535	231610	231611
231732	231709	231738	231923	153745	231536	231611	231612
231733	231710	231739	231924	153746	231537	231612	231613
231734	231711	231740	231925	153747	231538	231613	231614
231735	231712	231741	231926	153748	231539	231614	231615
231736	231713	231742	231927	153749	231540	231615	231616
231737	231714	231743	231928	153750	231541	231616	231617
231738	231715	231744	231929	153751	231542	231617	231618
231739	231716	231745	231930	153752	231543	231618	231619
231740	231717	231746	231931	153753	231544	231619	231620
231741	231718	231747	231932	153754	231545	231620	231621
231742	231719	231748	231933	153755	231546	231621	231622
231743	231720	231749	231934	153756	231547	231622	231623
231744	231721	231750	231935	153757	231548	231623	231624
231745	231722	231751	231936	153758	231549	231624	231625
231746	231723	231752	231937	153759	231550	231625	231626
231747	231724	231753	231938	153760	231551	231626	231627
231748	231725	231754	231939	153761	231552	231627	231628
231749	231726	231755	231940	153762	231553	231628	231629
231750	231727	231756	231941	153763	231554	231629	231630
231751	231728	231757	231942	153764	231555	231630	231631
231752	231729	231758	231943	153765	231556	231631	231632
231753	231730	231759	231944	153766	231557	231632	231633
231754	231731	231760	231945	153767	231558	231633	231634
231755	231732	231761	231946	153768	231559	231634	231635
231756	231733	231762	231947	153769	231560	231635	231636
231757	231734	231763	231948	153770	231561	231636	231637
231758	231735	231764	231949	153771	231562	231637	231638
231759	231736	231765	231950	153772	231563	231638	231639
231760	231737	231766	231951	153773	231564	231639	231640
231761	231738	231767	231952	153774	231565	231640	231641
231762	231739	231768	231953	153775	231566	231641	231642
231763	231740	231769	231954	153776	231567	231642	231643
231764	231741	231770	231955	153777	231568	231643	231644
231765	231742	231771	231956	153778	231569	231644	231645
231766	231743	231772	231957	153779	231570	231645	231646
231767	231744	231773	231958	153780	231571	231646	231647
231768	231745	231774	231959	153781	231572	231647	231648
231769	231746	231775	231960	153782	231573	231648	231649
231770	231747	231776	231961	153783	231574	231649	231650
231771	231748	231777	231962	153784	231575	231650	231651
231772	231749	231778	231963	153785	231576	231651	231652
231773	231750	231779	231964	153786	231577	231652	231653
231774	231751	231780	231965	153787	231578	231653	231654
231775	231752	231781	231966	153788	231579	231654	231655
231776	231753	231782	231967	153789	231580	231655	231656
231777	231754	231783	231968	153790	231581	231656	231657
231778	231755	231784	231969	153791	231582	231657	231658
231779	231756	231785	231970	153792	231583	231658	231659
231780	231757	231786	231971	153793	231584	231659	231660
231781	231758	231787	231972	153794	231585	231660	231661
231782	231759	231788	231973	153795	231586	231661	231662
231783	231760	231789	231974	153796	231587	231662	231663
231784	231761	231790	231975	153797	231588	231663	231664
231785	231762	231791	231976	153798	231589	231664	231665
231786	231763	231792	231977	153799	231590	231665	231666
231787	231764	231793	231978	153800	231591	231666	231667
231788	231765	231794	231979	153801	231592	231667	231668
231789	231766	231795	231980	153802	231593	231668	231669
231790	231767	231796	231981	153803	231594	231669	231670
231791	231768	231797	231982	153804	231595	231670	231671
231792	231769	231798	231983	153805	231596	231671	231672
231793	231770	231799	231984	153806	231597	231672	231673
231794	231771	231800	231985	153807	231598	231673	231674
231795	231772	231801	231986	153808	231599	231674	231675
231796	231773	231802	231987	153809	231600	231675	231676
231797	231774	231803	231988	153810	231601	231676	231677
231798	231775	231804	231989	153811	231602	231677	231678
231799	231776	231805	231990	153812	231603	231678	231679
231800	231777	231806	231991	153813	231604	231679	231680
231801	231778	231807	231992	153814	231605	231680	231681
231802	231779	231808	231993	153815	231606	231681	231682
231803	231780	231809	231994	153816	231607	231682	231683
231804	231781	231810	231995	153817	231608	231683	231684
231805	231782	231811	231996	153818	231609	231684	231685
231806	231783	231812	231997	153819	231610	231685	231686
231807	231784	231813	231998	153820	231611	231686	231687
231808	231785	231814	231999	153821	231612	231687	231688
231809	231786	231815	232000	153822	231613	231688	231689
231810	231787	231816	232001	153823	231614	231689	231690
231811	231788	231817	232002	153824	231615	231690	231691
231812	231789	231818	232003	153825	231616	231691	231692
231813	231790	231819	232004	153826	231617	231692	231693
231814	231791	231820	232005	153827	231618	231693	231694
231815	231792	231821	232006	153828	231619	231694	231695
231816	231793	231822	232007	153829	231620	231695	231696
231817	231794	231823	232008	153830	231621	231696	231697
231818	231795	231824	232009	153831	231622	231697	231698
231819	231796	231825	232010	153832	231623	231698	231699
231820	231797	231826	232011	153833	231624	231699	231700
231821	231798	231827	232012	153834	231625	231700	231701
231822	231799	231828	232013	153835	231626	231701	231702
231823	231800	231829	232014	153836	231627	231702	231703
231824	231801	231830	232015	153837	231628	231703	231704
231825	231802	231831	232016	153838	231629	231704	231705
231826	231803	231832	232017	153839	231630	231705	231706
231827	231804	231833	232018	153840	231631	231706	231707
231828	231805	231834	232019	153841	231632	231707	231708
231829	231806	231835	232020	153842	231633	231708	231709
231830	231807	231836	232021	153843	231634	231709	231710
231831	231808	231837	232022	153844	231635	231710	231711
231832	231809	231838	232023	153845	231636	231711	231712
231833	231810	231839	232024	153846	231637	231712	231713
231834	231811	231840	232025	153847	231638	231713	231714
231835	231812	231841	232026	153848	231639	231714	231715
231836	231813	231842	232027	153849	231640	231715	231716
231837	231814	231843	232028	153850	231641	231716	231717
231838	231815	231844	232029	153851	231642	231717	231718
231839	231816	231845	232030	153852	231643	231718	231719
231840	231817	231846	232031	153853	231644	231719	231720
231841	231818	231847	232032	153854	231645	231720	231721
231842	231819	231848	232033	231403	231646	231721	231722
231843	231820	231849	232034	231404	231647	231722	231723
231844	231821	231850	232035	231405	231648	231723	231724
231845	231822	231851	232036	231406	231649	231724	231725
231846	231823	231852	232037	231407	231650	231725	231726
231847	231824	231853	232038	231408	231651	231726	231727
231848	231825	231854	232039	231409	231652	231727	231728
231849	231826	231855	232040	231410	231653	231728	231729
231850	231827	231856	232041	231411	231654	231729	231730
231851	231828	231857	232042	231412	231655	231730	231731
231852	231829	231858	232043	231413	231656	231731	231732
231853	231830	231859	232044	231414	231657	231732	231733
231854	231831	231860	232045	231415	231658	231733	231734
231855	231832	231861	232046	231416	231659	231734	231735
231856	231833	231862	232047	231417	231660	231735	231736
231857	231834	231863	232048	231418	231661	231736	231737
231858	231835	231864	232049	231419	231662	231737	231738
231859	231836	231865	232050	231420	231663	231738	231739
231860	231837	231866	232051	231421	231664	231739	231740
231861	231838	231867	232052	231422	231665	231740	231741
231862	231839	231868	232053	231423	231666	231741	231742
231863	231840	231869	232054	231424	231667	231742	231743
231864	231841	231870	232055	231425	231668	231743	231744
231865	231842	231871	232056	231426	231669	231744	231745
231866	231843	231872	232057	231427	231670	231745	231746
231867	231844	231873	232058	231428	231671	231746	231747
231868	231845	231874	232059	231429	231672	231747	231748
231869	231846	231875	232060	231430	231673	231748	231749
231870	231847	231876	232061	231431	231674	231749	231750
231871	231848	231877	232062	231432	231675	231750	231751
231872	231849	231878	232063	231433	231676	231751	231752
231873	231850	231879	232064	231434	231677	231752	231753
231874	231851	231880	232065	231435	231678	231753	231754
231875	231852	231881	232066	231436	231679	231754	231755
231876	231853	231882	232067	231437	231680	231755	231756
231877	231854	231883	232068	231438	231681	231756	231757
231878	231855	231884	232069	231439	231682	231757	231758
231879	231856	231885	232070	231440	231683	231758	231759
231880	231857	231886	232071	231441	231684	231759	231760
231881	231858	231887	232072	231442	231685	231760	231761
231882	231859	231888	232073	231443	231686	231761	231762
231883	231860	231889	232074	231444	231687	231762	231763
231884	231861	231890	232075	231445	231688	231763	231764
231885	231862	231891	232076	231446	231689	231764	231765
231886	231863	231892	232077	231447	231690	231765	231766
231887	231864	231893	232078	231448	231691	231766	231767
231888	231865	231894	232079	231449	231692	231767	231768
231889	231866	231895	232080	231450	231693	231768	231769
231890	231867	231896	232081	231451	231694	231769	231770
231891	231868	231897	232082	231452	231695	231770	231771
231892	231869	231898	232083	231453	231696	231771	231772
231893	231870	231899	232084	231454	231697	231772	231773
231894	231871	231900	232085	231455	231698	231773	231774
231895	231872	231901	232086	231456	231699	231774	231775
231896	231873	231902	232087	231457	231700	231775	231776
231897	231874	231903	232088	231458	231701	231776	231777
231898	231875	231904	232089	231459	231702	231777	231778
231899	231876	231905	232090	231460	231703	231778	231779
231900	231877	231906	232091	231461	231704	231779	231780
231901	231878	231907	232092	231462	231705	231780	231781
231902	231879	231908	232093	231463	231706	231781	231782
231903	231880	231909	232094	231464	231707	231782	231783
231904	231881	231910	232095	231465	231708	231783	231784
231905	231882	231911	232096	231466	231709	231784	231785
231906	231883	231912	232097	231467	231710	231785	231786
231907	231884	231913	232098	231468	231711	231786	231787
231908	231885	231914	232099	231469	231712	231787	231788
231909	231886	231915	232100	231470	231713	231788	231789
231910	231887	231916	232101	231471	231714	231789	231790
231911	231888	231917	232102	231472	231715	231790	231791
231912	231889	231918	232103	231473	231716	231791	231792
231913	231890	231919	232104	231474	231717	231792	231793
231914	231891	231920	232105	231475	231718	231793	231794
231915	231892	231921	232106	231476	231719	231794	231795
231916	231893	231922	232107	231477	231720	231795	231796
231917	231894	231923	232108	231478	231721	231796	231797
231918	231895	231924	232109	231479	231722	231797	231798
231919	231896	231925	232110	231480	231723	231798	231799
231920	231897	231926	232111	231481	231724	231799	231800
231921	231898	231927	232112	231482	231725	231800	231801
231922	231899	231928	232113	231483	231726	231801	231802
231923	231900	231929	232114	231484	231727	231802	231803
231924	231901	231930	232115	231485	231728	231803	231804
231925	231902	231931	232116	231486	231729	231804	231805
231926	231903	231932	232117	231487	231730	231805	231806
231927	231904	231933	232118	231488	231731	231806	231807
231928	231905	231934	232119	231489	231732	231807	231808
231929	231906	231935	232120	231490	231733	231808	231809
231930	231907	231936	232121	231491	231734	231809	231810
231931	231908	231937	232122	231492	231735	231810	231811
231932	231909	231938	232123	231493	231736	231811	231812
231933	231910	231939	232124	231494	231737	231812	231813
231934	231911	231940	232125	231495	231738	231813	231814
231935	231912	231941	232126	231496	231739	231814	231815
231936	231913	231942	232127	231497	231740	231815	231816
231937	231914	231943	232128	231498	231741	231816	231817
231938	231915	231944	232129	231499	231742	231817	231818
231939	231916	231945	232130	231500	231743	231818	231819
231940	231917	231946	232131	231501	231744	231819	231820
231941	231918	231947	232132	231502	231745	231820	231821
231942	231919	231948	232133	231503	231746	231821	231822
231943	231920	231949	232134	231504	231747	231822	231823
231944	231921	231950	232135	231505	231748	231823	231824
231945	231922	231951	232136	231506	231749	231824	231825
231946	231923	231952	232137	231507	231750	231825	231826
231947	231924	231953	232138	231508	231751	231826	231827
231948	231925	231954	232139	231509	231752	231827	231828
231949	231926	231955	232140	231510	231753	231828	231829
231950	231927	231956	232141	231511	231754	231829	231830
231951	231928	231957	232142	231512	231755	231830	231831
231952	231929	231958	232143	231513	231756	231831	231832
231953	231930	231959	232144	231514	231757	231832	231833
231954	231931	231960	232145	231515	231758	231833	231834
231955	231932	231961	232146	231516	231759	231834	231835
231956	231933	231962	232147	231517	231760	231835	231836
231957	231934	231963	232148	231518	231761	231836	231837
231958	231935	231964	232149	231519	231762	231837	231838
231959	231936	231965	232150	231520	231763	231838	231839
231960	231937	231966	232151	231521	231764	231839	231840
231961	231938	231967	232152	231522	231765	231840	231841
231962	231939	231968	232153	231523	231766	231841	231842
231963	231940	231969	232154	231524	231767	231842	231843
231964	231941	231970	232155	231525	231768	231843	231844
231965	231942	231971	232156	231526	231769	231844	231845
231966	231943	231972	232157	231527	231770	231845	231846
231967	231944	231973	232158	231528	231771	231846	231847
231968	231945	231974	232159	231529	231772	231847	231848
231969	231946	231975	232160	231530	231773	231848	231849
231970	231947	231976	232161	231531	231774	231849	231850
231971	231948	231977	232162	231532	231775	231850	231851
231972	231949	231978	232163	231533	231776	231851	231852
231973	231950	231979	232164	231534	231777	231852	231853
231974	231951	231980	232165	231535	231778	231853	231854
231975	231952	231981	232166	231536	231779	231854	231855
231976	231953	231982	232167	231537	231780	231855	231856
231977	231954	231983	232168	231538	231781	231856	231857
231978	231955	231984	232169	231539	231782	231857	231858
231979	231956	231985	232170	231540	231783	231858	231859
231980	231957	231986	232171	231541	231784	231859	231860
231981	231958	231987	232172	231542	231785	231860	231861
231982	231959	231988	232173	231543	231786	231861	231862
231983	231960	231989	232174	231544	231787	231862	231863
231984	231961	231990	232175	231545	231788	231863	231864
231985	231962	231991	232176	231546	231789	231864	231865
231986	231963	231992	232177	231547	231790	231865	231866
231987	231964	231993	232178	231548	231791	231866	231867
231988	231965	231994	232179	231549	231792	231867	231868
231989	231966	231995	232180	231550	231793	231868	231869
231990	231967	231996	232181	231551	231794	231869	231870
231991	231968	231997	232182	231552	231795	231870	231871
231992	231969	231998	232183	231553	231796	231871	231872
231993	231970	231999	232184	231554	231797	231872	231873
231994	231971	232000	232185	231555	231798	231873	231874
231995	231972	232001	232186	231556	231799	231874	231875
231996	231973	232002	232187	231557	231800	231875	231876
231997	231974	232003	232188	231558	231801	231876	231877
231998	231975	232004	232189	231559	231802	231877	231878
231999	231976	232005	232190	231560	231803	231878	231879
232000	231977	232006	232191	231561	231804	231879	231880
232001	231978	232007	232192	231562	231805	231880	231881
232002	231979	232008	232193	231563	231806	231881	231882
232003	231980	232009	232194	231564	231807	231882	231883
232004	231981	232010	232195	231565	231808	231883	231884
232005	231982	232011	232196	231566	231809	231884	231885
232006	231983	232012	232197	231567	231810	231885	231886
232007	231984	232013	232198	231568	231811	231886	231887
232008	231985	232014	232199	231569	231812	231887	231888
232009	231986	232015	232200	231570	231813	231888	231889
232010	231987	232016	232201	231571	231814	231889	231890
232011	231988	232017	232202	231572	231815	231890	231891
232012	231989	232018	232203	231573	231816	231891	231892
232013	231990	232019	232204	231574	231817	231892	231893
232014	231991	232020	232205	231575	231818	231893	231894
232015	231992	232021	232206	231576	231819	231894	231895
232016	231993	232022	232207	231577	231820	231895	231896
232017	231994	232023	232208	231578	231821	231896	231897
232018	231995	232024	232209	231579	231822	231897	231898
232019	231996	232025	232210	231580	231823	231898	231899
232020	231997	232026	232211	231581	231824	231899	231900
232021	231998	232027	232212	231582	231825	231900	231901
232022	231999	232028	232213	231583	231826	231901	231902
232023	232000	232029	232214	231584	231827	231902	231903
232024	232001	232030	232215	231585	231828	231903	231904
232025	232002	232031	232216	231586	231829	231904	231905
232026	232003	232032	232217	231587	231830	231905	231906
232027	232004	232033	232218	231588	231831	231906	231907
232028	232005	232034	232219	231589	231832	231907	231908
232029	232006	232035	232220	231590	231833	231908	231909
232030	232007	232036	232221	231591	231834	231909	231910
232031	232008	232037	232222	231592	231835	231910	231911
232032	232009	232038	232223	231593	231836	231911	231912
232033	232010	232039	232224	231594	231837	231912	231913
232034	232011	232040	232225	231595	231838	231913	231914
232035	232012	232041	232226	231596	231839	231914	231915
232036	232013	232042	232227	231597	231840	231915	231916
232037	232014	232043	232228	231598	231841	231916	231917
232038	232015	232044	232229	231599	231842	231917	231918
232039	232016	232045	232230	231600	231843	231918	231919
232040	232017	232046	232231	231601	231844	231919	231920
232041	232018	232047	232232	231602	231845	231920	231921
232042	232019	232048	232233	231603	231846	231921	231922
232043	232020	232049	232234	231604	231847	231922	231923
232044	232021	232050	232235	231605	231848	231923	231924
232045	232022	232051	232236	231606	231849	231924	231925
232046	232023	232052	232237	231607	231850	231925	231926
232047	232024	232053	232238	231608	231851	231926	231927
232048	232025	232054	232239	231609	231852	231927	231928
232049	232026	232055	232240	231610	231853	231928	231929
232050	232027	232056	232241	231611	231854	231929	231930
232051	232028	232057	232242	231612	231855	231930	231931
232052	232029	232058	232243	231613	231856	231931	231932
232053	232030	232059	232244	231614	231857	231932	231933
232054	232031	232060	232245	231615	231858	231933	231934
232055	232032	232061	232246	231616	231859	231934	231935
232056	232033	232062	232247	231617	231860	231935	231936
232057	232034	232063	232248	231618	231861	231936	231937
232058	232035	232064	232249	231619	231862	231937	231938
232059	232036	232065	232250	231620	231863	231938	231939
232060	232037	232066	232251	231621	231864	231939	231940
232061	232038	232067	232252	231622	231865	231940	231941
232062	232039	232068	232253	231623	231866	231941	231942
232063	232040	232069	232254	231624	231867	231942	231943
232064	232041	232070	232255	231625	231868	231943	231944
232065	232042	232071	232256	231626	231869	231944	231945
232066	232043	232072	232257	231627	231870	231945	231946
232067	232044	232073	232258	231628	231871	231946	231947
232068	232045	232074	232259	231629	231872	231947	231948
232069	232046	232075	232260	231630	231873	231948	231949
232070	232047	232076	232261	231631	231874	231949	231950
232071	232048	232077	232262	231632	231875	231950	231951
232072	232049	232078	232263	231633	231876	231951	231952
232073	232050	232079	232264	231634	231877	231952	231953
232074	232051	232080	232265	231635	231878	231953	231954
232075	232052	232081	232266	231636	231879	231954	231955
232076	232053	232082	232267	231637	231880	231955	231956
232077	232054	232083	232268	231638	231881	231956	231957
232078	232055	232084	232269	231639	231882	231957	231958
232079	232056	232085	232270	231640	231883	231958	231959
232080	232057	232086	232271	231641	231884	231959	231960
232081	232058	232087	232272	231642	231885	231960	231961
232082	232059	232088	232273	231643	231886	231961	231962
232083	232060	232089	232274	231644	231887	231962	231963
232084	232061	232090	232275	231645	231888	231963	231964
232085	232062	232091	232276	231646	231889	231964	231965
232086	232063	232092	232277	231647	231890	231965	231966
232087	232064	232093	232278	231648	231891	231966	231967
232088	232065	232094	232279	231649	231892	231967	231968
232089	232066	232095	232280	231650	231893	231968	231969
232090	232067	232096	232281	231651	231894	231969	231970
232091	232068	232097	232282	231652	231895	231970	231971
232092	232069	232098	232283	231653	231896	231971	231972
232093	232070	232099	232284	231654	231897	231972	231973
232094	232071	232100	232285	231655	231898	231973	231974
232095	232072	232101	232286	231656	231899	231974	231975
232096	232073	232102	232287	231657	231900	231975	231976
232097	232074	232103	232288	231658	231901	231976	231977
232098	232075	232104	232289	231659	231902	231977	231978
232099	232076	232105	232290	231660	231903	231978	231979
232100	232077	232106	232291	231661	231904	231979	231980
232101	232078	232107	232292	231662	231905	231980	231981
232102	232079	232108	232293	231663	231906	231981	231982
232103	232080	232109	232294	231664	231907	231982	231983
232104	232081	232110	232295	231665	231908	231983	231984
232105	232082	232111	232296	231666	231909	231984	231985
232106	232083	232112	232297	231667	231910	231985	231986
232107	232084	232113	232298	231668	231911	231986	231987
232108	232085	232114	232299	231669	231912	231987	231988
232109	232086	232115	232300	231670	231913	231988	231989
232110	232087	232116	232301	231671	231914	231989	231990
232111	232088	232117	232302	231672	231915	231990	231991
232112	232089	232118	232303	231673	231916	231991	231992
232113	232090	232119	232304	231674	231917	231992	231993
232114	232091	232120	232305	231675	231918	231993	231994
232115	232092	232121	232306	231676	231919	231994	231995
232116	232093	232122	232307	231677	231920	231995	231996
232117	232094	232123	232308	231678	231921	231996	231997
232118	232095	232124	232309	231679	231922	231997	231998
232119	232096	232125	232310	231680	231923	231998	231999
232120	232097	232126	232311	231681	231924	231999	232000
232121	232098	232127	232312	231682	231925	232000	232001
232122	232099	232128	232313	231683	231926	232001	232002
232123	232100	232129	232314	231684	231927	232002	232003
232124	232101	232130	232315	231685	231928	232003	232004
232125	232102	232131	232316	231686	231929	232004	232005
232126	232103	232132	232317	231687	231930	232005	232006
232127	232104	232133	232318	231688	231931	232006	232007
232128	232105	232134	232319	231689	231932	232007	232008
232129	232106	232135	232320	231690	231933	232008	232009
232130	232107	232136	232321	231691	231934	232009	232010
232131	232108	232137	232322	231692	231935	232010	232011
232132	232109	232138	232323	231693	231936	232011	232012
232133	232110	232139	232324	231694	231937	232012	232013
232134	232111	232140	232325	231695	231938	232013	232014
232135	232112	232141	232326	231696	231939	232014	232015
232136	232113	232142	232327	231697	231940	232015	232016
232137	232114	232143	232328	231698	231941	232016	232017
232138	232115	232144	232329	231699	231942	232017	232018
232139	232116	232145	232330	231700	231943	232018	232019
232140	232117	232146	232331	231701	231944	232019	232020
232141	232118	232147	232332	231702	231945	232020	232021
232142	232119	232148	232333	231703	231946	232021	232022
232143	232120	232149	232334	231704	231947	232022	232023
232144	232121	232150	232335	231705	231948	232023	232024
232145	232122	232151	232336	231706	231949	232024	232025
232146	232123	232152	232337	231707	231950	232025	232026
232147	232124	232153	232338	231708	231951	232026	232027
232148	232125	232154	232339	231709	231952	232027	232028
232149	232126	232155	232340	231710	231953	232028	232029
232150	232127	232156	232341	231711	231954	232029	232030
232151	232128	232157	232342	231712	231955	232030	232031
232152	232129	232158	232343	231713	231956	232031	232032
232153	232130	232159	232344	231714	231957	232032	232033
232154	232131	232160	232345	231715	231958	232033	232034
232155	232132	232161	232346	231716	231959	232034	232035
232156	232133	232162	232347	231717	231960	232035	232036
232157	232134	232163	232348	231718	231961	232036	232037
232158	232135	232164	232349	231719	231962	232037	232038
232159	232136	232165	232350	231720	231963	232038	232039
232160	232137	232166	232351	231721	231964	232039	232040
232161	232138	232167	232352	231722	231965	232040	232041
232162	232139	232168	232353	231723	231966	232041	232042
232163	232140	232169	232354	231724	231967	232042	232043
232164	232141	232170	232355	231725	231968	232043	232044
232165	232142	232171	232356	231726	231969	232044	232045
232166	232143	232172	232357	231727	231970	232045	232046
232167	232144	232173	232358	231728	231971	232046	232047
232168	232145	232174	232359	231729	231972	232047	232048
232169	232146	232175	232360	231730	231973	232048	232049
232170	232147	232176	232361	231731	231974	232049	232050
232171	232148	232177	232362	231732	231975	232050	232051
232172	232149	232178	232363	231733	231976	232051	232052
232173	232150	232179	232364	231734	231977	232052	232053
232174	232151	232180	232365	231735	231978	232053	232054
232175	232152	232181	232366	231736	231979	232054	232055
232176	232153	232182	232367	231737	231980	232055	232056
232177	232154	232183	232368	231738	231981	232056	232057
232178	232155	232184	232369	231739	231982	232057	232058
232179	232156	232185	232370	231740	231983	232058	232059
232180	232157	232186	232371	231741	231984	232059	232060
232181	232158	232187	232372	231742	231985	232060	232061
232182	232159	232188	232373	231743	231986	232061	232062
232183	232160	232189	232374	231744	231987	232062	232063
232184	232161	232190	232375	231745	231988	232063	232064
232185	232162	232191	232376	231746	231989	232064	232065
232186	232163	232192	232377	231747	231990	232065	232066
232187	232164	232193	232378	231748	231991	232066	232067
232188	232165	232194	232379	231749	231992	232067	232068
232189	232166	232195	232380	231750	231993	232068	232069
232190	232167	232196	232381	231751	231994	232069	232070
232191	232168	232197	232382	231752	231995	232070	232071
232192	232169	232198	232383	231753	231996	232071	232072
232193	232170	232199	232384	231754	231997	232072	232073
232194	232171	232200	232385	231755	231998	232073	232074
232195	232172	232201	232386	231756	231999	232074	232075
232196	232173	232202	232387	231757	232000	232075	232076
232197	232174	232203	232388	231758	232001	232076	232077
232198	232175	232204	232389	231759	232002	232077	232078
232199	232176	232205	232390	231760	232003	232078	232079
232200	232177	232206	232391	231761	232004	232079	232080
232201	232178	232207	232392	231762	232005	232080	232081
232202	232179	232208	232393	231763	232006	232081	232082
232203	232180	232209	232394	231764	232007	232082	232083
232204	232181	232210	232395	231765	232008	232083	232084
232205	232182	232211	232396	231766	232009	232084	232085
232206	232183	232212	232397	231767	232010	232085	232086
232207	232184	232213	232398	231768	232011	232086	232087
232208	232185	232214	232399	231769	232012	232087	232088
232209	232186	232215	232400	231770	232013	232088	232089
232210	232187	232216	232401	231771	232014	232089	232090
232211	232188	232217	232402	231772	232015	232090	232091
232212	232189	232218	232403	231773	232016	232091	232092
232213	232190	232219	232404	231774	232017	232092	232093
232214	232191	232220	232405	231775	232018	232093	232094
232215	232192	232221	232406	231776	232019	232094	232095
232216	232193	232222	232407	231777	232020	232095	232096
232217	232194	232223	232408	231778	232021	232096	232097
232218	232195	232224	232409	231779	232022	232097	232098
232219	232196	232225	232410	231780	232023	232098	232099
232220	232197	232226	232411	231781	232024	232099	232100
232221	232198	232227	232412	231782	232025	232100	232101
232222	232199	232228	232413	231783	232026	232101	232102
232223	232200	232229	232414	231784	232027	232102	232103
232224	232201	232230	232415	231785	232028	232103	232104
232225	232202	232231	232416	231786	232029	232104	232105
232226	232203	232232	232417	231787	232030	232105	232106
232227	232204	232233	232418	231788	232031	232106	232107
232228	232205	232234	232419	231789	232032	232107	232108
232229	232206	232235	232420	231790	232033	232108	232109
232230	232207	232236	232421	231791	232034	232109	232110
232231	232208	232237	232422	231792	232035	232110	232111
232232	232209	232238	232423	231793	232036	232111	232112
232233	232210	232239	232424	231794	232037	232112	232113
232234	232211	232240	232425	231795	232038	232113	232114
232235	232212	232241	232426	231796	232039	232114	232115
232236	232213	232242	232427	231797	232040	232115	232116
232237	232214	232243	232428	231798	232041	232116	232117
232238	232215	232244	232429	231799	232042	232117	232118
232239	232216	232245	232430	231800	232043	232118	232119
232240	232217	232246	232431	231801	232044	232119	232120
232241	232218	232247	232432	231802	232045	232120	232121
232242	232219	232248	232433	231803	232046	232121	232122
232243	232220	232249	232434	231804	232047	232122	232123
232244	232221	232250	232435	231805	232048	232123	232124
232245	232222	232251	232436	231806	232049	232124	232125
232246	232223	232252	232437	231807	232050	232125	232126
232247	232224	232253	232438	231808	232051	232126	232127
232248	232225	232254	232439	231809	232052	232127	232128
232249	232226	232255	232440	231810	232053	232128	232129
232250	232227	232256	232441	231811	232054	232129	232130
232251	232228	232257	232442	231812	232055	232130	232131
232252	232229	232258	232443	231813	232056	232131	232132
232253	232230	232259	232444	231814	232057	232132	232133
232254	232231	232260	232445	231815	232058	232133	232134
232255	232232	232261	232446	231816	232059	232134	232135
232256	232233	232262	232447	231817	232060	232135	232136
232257	232234	232263	232448	231818	232061	232136	232137
232258	232235	232264	232449	231819	232062	232137	232138
232259	232236	232265	232450	231820	232063	232138	232139
232260	232237	232266	232451	231821	232064	232139	232140
232261	232238	232267	232452	231822	232065	232140	232141
232262	232239	232268	232453	231823	232066	232141	232142
232263	232240	232269	232454	231824	232067	232142	232143
232264	232241	232270	232455	231825	232068	232143	232144
232265	232242	232271	232456	231826	232069	232144	232145
232266	232243	232272	232457	231827	232070	232145	232146
232267	232244	232273	232458	231828	232071	232146	232147
232268	232245	232274	232459	231829	232072	232147	232148
232269	232246	232275	232460	231830	232073	232148	232149
232270	232247	232276	232461	231831	232074	232149	232150
232271	232248	232277	232462	231832	232075	232150	232151
232272	232249	232278	232463	231833	232076	232151	232152
232273	232250	232279	232464	231834	232077	232152	232153
232274	232251	232280	232465	231835	232078	232153	232154
232275	232252	232281	232466	231836	232079	232154	232155
232276	232253	232282	232467	231837	232080	232155	232156
232277	232254	232283	232468	231838	232081	232156	232157
232278	232255	232284	232469	231839	232082	232157	232158
232279	232256	232285	232470	231840	232083	232158	232159
232280	232257	232286	232471	231841	232084	232159	232160
232281	232258	232287	232472	231842	232085	232160	232161
232282	232259	232288	232473	231843	232086	232161	232162
232283	232260	232289	232474	231844	232087	232162	232163
232284	232261	232290	232475	231845	232088	232163	232164
232285	232262	232291	232476	231846	232089	232164	232165
232286	232263	232292	232477	231847	232090	232165	232166
232287	232264	232293	232478	231848	232091	232166	232167
232288	232265	232294	232479	231849	232092	232167	232168
232289	232266	232295	232480	231850	232093	232168	232169
232290	232267	232296	232481	231851	232094	232169	232170
232291	232268	232297	232482	231852	232095	232170	232171
232292	232269	232298	232483	231853	232096	232171	232172
232293	232270	232299	232484	231854	232097	232172	232173
232294	232271	232300	232485	231855	232098	232173	232174
232295	232272	232301	232486	231856	232099	232174	232175
232296	232273	232302	232487	231857	232100	232175	232176
232297	232274	232303	232488	231858	232101	232176	232177
232298	232275	232304	232489	231859	232102	232177	232178
232299	232276	232305	232490	231860	232103	232178	232179
232300	232277	232306	232491	231861	232104	232179	232180
232301	232278	232307	232492	231862	232105	232180	232181
232302	232279	232308	232493	231863	232106	232181	232182
232303	232280	232309	232494	231864	232107	232182	232183
232304	232281	232310	232495	231865	232108	232183	232184
232305	232282	232311	232496	231866	232109	232184	232185
232306	232283	232312	232497	231867	232110	232185	232186
232307	232284	232313	232498	231868	232111	232186	232187
232308	232285	232314	232499	231869	232112	232187	232188
232309	232286	232315	232500	231870	232113	232188	232189
232310	232287	232316	232501	231871	232114	232189	232190
232311	232288	232317	232502	231872	232115	232190	232191
232312	232289	232318	232503	231873	232116	232191	232192
232313	232290	232319	232504	231874	232117	232192	232193
232314	232291	232320	232505	231875	232118	232193	232194
232315	232292	232321	232506	231876	232119	232194	232195
232316	232293	232322	232507	231877	232120	232195	232196
232317	232294	232323	232508	231878	232121	232196	232197
232318	232295	232324	232509	231879	232122	232197	232198
232319	232296	232325	232510	231880	232123	232198	232199
232320	232297	232326	232511	231881	232124	232199	232200
232321	232298	232327	232512	231882	232125	232200	232201
232322	232299	232328	232513	231883	232126	232201	232202
232323	232300	232329	232514	231884	232127	232202	232203
232324	232301	232330	232515	231885	232128	232203	232204
232325	232302	232331	232516	231886	232129	232204	232205
232326	232303	232332	232517	231887	232130	232205	232206
232327	232304	232333	232518	231888	232131	232206	232207
232328	232305	232334	232519	231889	232132	232207	232208
232329	232306	232335	232520	231890	232133	232208	232209
232330	232307	232336	232521	231891	232134	232209	232210
232331	232308	232337	232522	231892	232135	232210	232211
232332	232309	232338	232523	231893	232136	232211	232212
232333	232310	232339	232524	231894	232137	232212	232213
232334	232311	232340	232525	231895	232138	232213	232214
232335	232312	232341	232526	231896	232139	232214	232215
232336	232313	232342	232527	231897	232140	232215	232216
232337	232314	232343	232528	231898	232141	232216	232217
232338	232315	232344	232529	231899	232142	232217	232218
232339	232316	232345	232530	231900	232143	232218	232219
232340	232317	232346	233457	231901	232144	232219	232220
232341	232318	232347	233458	231902	232145	232220	232221
232342	232319	232348	233459	231903	232146	232221	232222
232343	232320	232349	233460	231904	232147	232222	232223
232344	232321	232350	233461	231905	232148	232223	232224
232345	232322	232351	233462	231906	232149	232224	232225
232346	232323	232352	233463	231907	232150	232225	232226
232347	232324	232353	233464	231908	232151	232226	232227
232348	232325	232354	233465	231909	232152	232227	232228
232349	232326	232355	233466	231910	232153	232228	232229
232350	232327	232356	233467	231911	232154	232229	232230
232351	232328	232357	233468	231912	232155	232230	232231
232352	232329	232358	233469	231913	232156	232231	232232
232353	232330	232359	233470	231914	232157	232232	232233
232354	232331	232360	233471	231915	232158	232233	232234
232355	232332	232361	233472	231916	232159	232234	232235
232356	232333	232362	233473	231917	232160	232235	232236
232357	232334	232363	233474	231918	232161	232236	232237
232358	232335	232364	233475	231919	232162	232237	232238
232359	232336	232365	233476	231920	232163	232238	232239
232360	232337	232366	233477	231921	232164	232239	232240
232361	232338	232367	233478	231922	232165	232240	232241
232362	232339	232368	233479	231923	232166	232241	232242
232363	232340	232369	233480	231924	232167	232242	232243
232364	232341	232370	233481	231925	232168	232243	232244
232365	232342	232371	233482	231926	232169	232244	232245
232366	232343	232372	233483	231927	232170	232245	232246
232367	232344	232373	233484	231928	232171	232246	232247
232368	232345	232374	233485	231929	232172	232247	232248
232369	232346	232375	233486	231930	232173	232248	232249
232370	232347	232376	233487	231931	232174	232249	232250
232371	232348	232377	233488	231932	232175	232250	232251
232372	232349	232378	233489	231933	232176	232251	232252
232373	232350	232379	233490	231934	232177	232252	232253
232374	232351	232380	233491	231935	232178	232253	232254
232375	232352	232381	233492	231936	232179	232254	232255
232376	232353	232382	233493	231937	232180	232255	232256
232377	232354	232383	233494	231938	232181	232256	232257
232378	232355	232384	233495	231939	232182	232257	232258
232379	232356	232385	233496	231940	232183	232258	232259
232380	232357	232386	233497	231941	232184	232259	232260
232381	232358	232387	233498	231942	232185	232260	232261
232382	232359	232388	233499	231943	232186	232261	232262
232383	232360	232389	233500	231944	232187	232262	232263
232384	232361	232390	233501	231945	232188	232263	232264
232385	232362	232391	233502	231946	232189	232264	232265
232386	232363	232392	233503	231947	232190	232265	232266
232387	232364	232393	233504	231948	232191	232266	232267
232388	232365	232394	233505	231949	232192	232267	232268
232389	232366	232395	233506	231950	232193	232268	232269
232390	232367	232396	233507	231951	232194	232269	232270
232391	232368	232397	233508	231952	232195	232270	232271
232392	232369	232398	233509	231953	232196	232271	232272
232393	232370	232399	233510	231954	232197	232272	232273
232394	232371	232400	233511	231955	232198	232273	232274
232395	232372	232401	233512	231956	232199	232274	232275
232396	232373	232402	233513	231957	232200	232275	232276
232397	232374	232403	233514	231958	232201	232276	232277
232398	232375	232404	233515	231959	232202	232277	232278
232399	232376	232405	233516	231960	232203	232278	232279
232400	232377	232406	233517	231961	232204	232279	232280
232401	232378	232407	233518	231962	232205	232280	232281
232402	232379	232408	233519	231963	232206	232281	232282
232403	232380	232409	233520	231964	232207	232282	232283
232404	232381	232410	233521	231965	232208	232283	232284
232405	232382	232411	233522	231966	232209	232284	232285
232406	232383	232412	233523	231967	232210	232285	232286
232407	232384	232413	233524	231968	232211	232286	232287
232408	232385	232414	233525	231969	232212	232287	232288
232409	232386	232415	233526	231970	232213	232288	232289
232410	232387	232416	233527	231971	232214	232289	232290
232411	232388	232417	233528	231972	232215	232290	232291
232412	232389	232418	233529	231973	232216	232291	232292
232413	232390	232419	233530	231974	232217	232292	232293
232414	232391	232420	233531	231975	232218	232293	232294
232415	232392	232421	233532	231976	232219	232294	232295
232416	232393	232422	233533	231977	232220	232295	232296
232417	232394	232423	233534	231978	232221	232296	232297
232418	232395	232424	233535	231979	232222	232297	232298
232419	232396	232425	233536	231980	232223	232298	232299
232420	232397	232426	233537	231981	232224	232299	232300
232421	232398	232427	233538	231982	232225	232300	232301
232422	232399	232428	233539	231983	232226	232301	232302
232423	232400	232429	233540	231984	232227	232302	232303
232424	232401	232430	233541	231985	232228	232303	232304
232425	232402	232431	233542	231986	232229	232304	232305
232426	232403	232432	233543	231987	232230	232305	232306
232427	232404	232433	233544	231988	232231	232306	232307
232428	232405	232434	233545	231989	232232	232307	232308
232429	232406	232435	233546	231990	232233	232308	232309
232430	232407	232436	233547	231991	232234	232309	232310
232431	232408	232437	233548	231992	232235	232310	232311
232432	232409	232438	233549	231993	232236	232311	232312
232433	232410	232439	233550	231994	232237	232312	232313
232434	232411	232440	233551	231995	232238	232313	232314
232435	232412	232441	233552	231996	232239	232314	232315
232436	232413	232442	233553	231997	232240	232315	232316
232437	232414	232443	233554	231998	232241	232316	232317
232438	232415	232444	233555	231999	232242	232317	232318
232439	232416	232445	233556	232000	232243	232318	232319
232440	232417	232446	233557	232001	232244	232319	232320
232441	232418	232447	233558	232002	232245	232320	232321
232442	232419	232448	233559	232003	232246	232321	232322
232443	232420	232449	233560	232004	232247	232322	232323
232444	232421	232450	233561	232005	232248	232323	232324
232445	232422	232451	233562	232006	232249	232324	232325
232446	232423	232452	233563	232007	232250	232325	232326
232447	232424	232453	233564	232008	232251	232326	232327
232448	232425	232454	233565	232009	232252	232327	232328
232449	232426	232455	233566	232010	232253	232328	232329
232450	232427	232456	233567	232011	232254	232329	232330
232451	232428	232457	233568	232012	232255	232330	232331
232452	232429	232458	233569	232013	232256	232331	232332
232453	232430	232459	233570	232014	232257	232332	232333
232454	232431	232460	233571	232015	232258	232333	232334
232455	232432	232461	233572	232016	232259	232334	232335
232456	232433	232462	233573	232017	232260	232335	232336
232457	232434	232463	233574	232018	232261	232336	232337
232458	232435	232464	233575	232019	232262	232337	232338
232459	232436	232465	233576	232020	232263	232338	232339
232460	232437	232466	233577	232021	232264	232339	232340
232461	232438	232467	233578	232022	232265	232340	232341
232462	232439	232468	233579	232023	232266	232341	232342
232463	232440	232469	233580	232024	232267	232342	232343
232464	232441	232470	233581	232025	232268	232343	232344
232465	232442	232471	233582	232026	232269	232344	232345
232466	232443	232472	233583	232027	232270	232345	232346
232467	232444	232473	233584	232028	232271	232346	232347
232468	232445	232474	233585	232029	232272	232347	232348
232469	232446	232475	233586	232030	232273	232348	232349
232470	232447	232476	233587	232031	232274	232349	232350
232471	232448	232477	233588	232032	232275	232350	232351
232472	232449	232478	233589	232033	232276	232351	232352
232473	232450	232479	233590	232034	232277	232352	232353
232474	232451	232480	233591	232035	232278	232353	232354
232475	232452	232481	233592	232036	232279	232354	232355
232476	232453	232482	233593	232037	232280	232355	232356
232477	232454	232483	233594	232038	232281	232356	232357
232478	232455	232484	233595	232039	232282	232357	232358
232479	232456	232485	233596	232040	232283	232358	232359
232480	232457	232486	233597	232041	232284	232359	232360
232481	232458	232487	233598	232042	232285	232360	232361
232482	232459	232488	233599	232043	232286	232361	232362
232483	232460	232489	233600	232044	232287	232362	232363
232484	232461	232490	233601	232045	232288	232363	232364
232485	232462	232491	233602	232046	232289	232364	232365
232486	232463	232492	233603	232047	232290	232365	232366
232487	232464	232493	233604	232048	232291	232366	232367
232488	232465	232494	233605	232049	232292	232367	232368
232489	232466	232495	233606	232050	232293	232368	232369
232490	232467	232496	233607	232051	232294	232369	232370
232491	232468	232497	233608	232052	232295	232370	232371
232492	232469	232498	233609	232053	232296	232371	232372
232493	232470	232499	233610	232054	232297	232372	232373
232494	232471	232500	233611	232055	232298	232373	232374
232495	232472	232501	233612	232056	232299	232374	232375
232496	232473	232502	233613	232057	232300	232375	232376
232497	232474	232503	233614	232058	232301	232376	232377
232498	232475	232504	233615	232059	232302	232377	232378
232499	232476	232505	233616	232060	232303	232378	232379
232500	232477	232506	233617	232061	232304	232379	232380
232501	232478	232507	233618	232062	232305	232380	232381
232502	232479	232508	233619	232063	232306	232381	232382
232503	232480	232509	233620	232064	232307	232382	232383
232504	232481	232510	233621	232065	232308	232383	232384
232505	232482	232511	233622	232066	232309	232384	232385
232506	232483	232512	233623	232067	232310	232385	232386
232507	232484	232513	233624	232068	232311	232386	232387
232508	232485	232514	233625	232069	232312	232387	232388
232509	232486	232515	233626	232070	232313	232388	232389
232510	232487	232516	233627	232071	232314	232389	232390
232511	232488	232517	233628	232072	232315	232390	232391
232512	232489	232518	233629	232073	232316	232391	232392
232513	232490	232519	233630	232074	232317	232392	232393
232514	232491	232520	233631	232075	232318	232393	232394
232515	232492	232521	233632	232076	232319	232394	232395
232516	232493	232522	233633	232077	232320	232395	232396
232517	232494	232523	233634	232078	232321	232396	232397
232518	232495	232524	233635	232079	232322	232397	232398
232519	232496	232525	233636	232080	232323	232398	232399
232520	232497	232526	233637	232081	232324	232399	232400
232521	232498	232527	233638	232082	232325	232400	232401
232522	232499	232528	233639	232083	232326	232401	232402
232523	232500	232529	233640	232084	232327	232402	232403
232524	232501	232530	233641	232085	232328	232403	232404
232525	232502	232531	233642	232086	232329	232404	232405
232526	232503	232532	233643	232087	232330	232405	232406
232527	232504	232533	233644	232088	232331	232406	232407
232528	232505	232534	233645	232089	232332	232407	232408
232529	232506	232535	233646	232090	232333	232408	232409
232530	232507	232536	233647	232091	232334	232409	232410
232531	232508	233428	233648	232092	232335	232410	232411
232532	232509	233429	233649	232093	232336	232411	232412
232533	232510	233430	233650	232094	232337	232412	232413
232534	232511	233431	233651	232095	232338	232413	232414
232535	232512	233432	233652	232096	232339	232414	232415
232536	232513	233433	233653	232097	232340	232415	232416
232537	232514	233434	233654	232098	232341	232416	232417
232538	232515	233435	233655	232099	232342	232417	232418
232539	232516	233436	233656	232100	232343	232418	232419
232540	232517	233437	233657	232101	232344	232419	232420
232541	232518	233438	233658	232102	232345	232420	232421
232542	232519	233439	233659	232103	232346	232421	232422
232543	232520	233440	233660	232104	232347	232422	232423
232544	232521	233441	233661	232105	232348	232423	232424
232545	232522	233442	233662	232106	232349	232424	232425
232546	232523	233443	233663	232107	232350	232425	232426
232547	232524	233444	233664	232108	232351	232426	232427
232548	232525	233445	233665	232109	232352	232427	232428
232549	232526	233446	233666	232110	232353	232428	232429
232550	232527	233447	233667	232111	232354	232429	232430
232551	232528	233448	233668	232112	232355	232430	232431
232552	232529	233449	233669	232113	232356	232431	232432
232553	232530	233450	233670	232114	232357	232432	232433
232554	232531	233451	233671	232115	232358	232433	232434
232555	232532	233452	233672	232116	232359	232434	232435
232556	232533	233453	233673	232117	232360	232435	232436
232557	232534	233454	233674	232118	232361	232436	232437
232558	232535	233455	233675	232119	232362	232437	232438
232559	232536	233456	233676	232120	232363	232438	232439
232560	232537	233457	233677	232121	232364	232439	232440
232561	232538	233458	233678	232122	232365	232440	232441
232562	232539	233459	233679	232123	232366	232441	232442
232563	232540	233460	233680	232124	232367	232442	232443
232564	232541	233461	233681	232125	232368	232443	232444
232565	232542	233462	233682	232126	232369	232444	232445
232566	232543	233463	233683	232127	232370	232445	232446
232567	232544	233464	233684	232128	232371	232446	232447
232568	232545	233465	233685	232129	232372	232447	232448
232569	232546	233466	233686	232130	232373	232448	232449
232570	232547	233467	233687	232131	232374	232449	232450
232571	233438	233468	233688	232132	232375	232450	232451
232572	233439	233469	233689	232133	232376	232451	232452
232573	233440	233470	233690	232134	232377	232452	232453
233425	233441	233471	233691	232135	232378	232453	232454
233426	233442	233472	233692	232136	232379	232454	232455
233427	233443	233473	233693	232137	232380	232455	232456
233428	233444	233474	233694	232138	232381	232456	232457
233429	233445	233475	233695	232139	232382	232457	232458
233430	233446	233476	233696	232140	232383	232458	232459
233431	233447	233477	233697	232141	232384	232459	232460
233432	233448	233478	233698	232142	232385	232460	232461
233433	233449	233479	233699	232143	232386	232461	232462
233434	233450	233480	233700	232144	232387	232462	232463
233435	233451	233481	233701	232145	232388	232463	232464
233436	233452	233482	233702	232146	232389	232464	232465
233437	233453	233483	233703	232147	232390	232465	232466
233438	233454	233484	233704	232148	232391	232466	232467
233439	233455	233485	233705	232149	232392	232467	232468
233440	233456	233486	233706	232150	232393	232468	232469
233441	233457	233487	233707	232151	232394	232469	232470
233442	233458	233488	233708	232152	232395	232470	232471
233443	233459	233489	233709	232153	232396	232471	232472
233444	233460	233490	233710	232154	232397	232472	232473
233445	233461	233491	233711	232155	232398	232473	232474
233446	233462	233492	233712	232156	232399	232474	232475
233447	233463	233493	233713	232157	232400	232475	232476
233448	233464	233494	233714	232158	232401	232476	232477
233449	233465	233495	233715	232159	232402	232477	232478
233450	233466	233496	233716	232160	232403	232478	232479
233451	233467	233497	233717	232161	232404	232479	232480
233452	233468	233498	233718	232162	232405	232480	232481
233453	233469	233499	233719	232163	232406	232481	232482
233454	233470	233500	233720	232164	232407	232482	232483
233455	233471	233501	233721	232165	232408	232483	232484
233456	233472	233502	233722	232166	232409	232484	232485
233457	233473	233503	233723	232167	232410	232485	232486
233458	233474	233504	233724	232168	232411	232486	232487
233459	233475	233505	233725	232169	232412	232487	232488
233460	233476	233506	233726	232170	232413	232488	232489
233461	233477	233507	233727	232171	232414	232489	232490
233462	233478	233508	233728	232172	232415	232490	232491
233463	233479	233509	233729	232173	232416	232491	232492
233464	233480	233510	233730	232174	232417	232492	232493
233465	233481	233511	233731	232175	232418	232493	232494
233466	233482	233512	233732	232176	232419	232494	232495
233467	233483	233513	233733	232177	232420	232495	232496
233468	233484	233514	233734	232178	232421	232496	232497
233469	233485	233515	233735	232179	232422	232497	232498
233470	233486	233516	233736	232180	232423	232498	232499
233471	233487	233517	233737	232181	232424	232499	232500
233472	233488	233518	233738	232182	232425	232500	232501
233473	233489	233519	233739	232183	232426	232501	232502
233474	233490	233520	233740	232184	232427	232502	232503
233475	233491	233521	233741	232185	232428	232503	232504
233476	233492	233522	233742	232186	232429	232504	232505
233477	233493	233523	233743	232187	232430	232505	232506
233478	233494	233524	233744	232188	232431	232506	232507
233479	233495	233525	233745	232189	232432	232507	232508
233480	233496	233526	233746	232190	232433	232508	232509
233481	233497	233527	233747	232191	232434	232509	232510
233482	233498	233528	233748	232192	232435	232510	232511
233483	233499	233529	233749	232193	232436	232511	232512
233484	233500	233530	233750	232194	232437	232512	232513
233485	233501	233531	233751	232195	232438	232513	232514
233486	233502	233532	233752	232196	232439	232514	232515
233487	233503	233533	233753	232197	232440	232515	232516
233488	233504	233534	233754	232198	232441	232516	232517
233489	233505	233535	233755	232199	232442	232517	232518
233490	233506	233536	233756	232200	232443	232518	232519
233491	233507	233537	233757	232201	232444	232519	232520
233492	233508	233538	233758	232202	232445	232520	232521
233493	233509	233539	233759	232203	232446	232521	232522
233494	233510	233540	233760	232204	232447	232522	232523
233495	233511	233541	233761	232205	232448	232523	232524
233496	233512	233542	233762	232206	232449	232524	232525
233497	233513	233543	233763	232207	232450	232525	232526
233498	233514	233544	233764	232208	232451	232526	233431
233499	233515	233545	233765	232209	232452	232527	233432
233500	233516	233546	233766	232210	232453	232528	233433
233501	233517	233547	233767	232211	232454	232529	233434
233502	233518	233548	233768	232212	232455	232530	233435
233503	233519	233549	233769	232213	232456	232531	233436
233504	233520	233550	233770	232214	232457	232532	233437
233505	233521	233551	233771	232215	232458	232533	233438
233506	233522	233552	233772	232216	232459	232534	233439
233507	233523	233553	233773	232217	232460	232535	233440
233508	233524	233554	233774	232218	232461	232536	233441
233509	233525	233555	233775	232219	232462	232537	233442
233510	233526	233556	233776	232220	232463	232538	233443
233511	233527	233557	233777	232221	232464	232539	233444
233512	233528	233558	233778	232222	232465	232540	233445
233513	233529	233559	233779	232223	232466	232541	233446
233514	233530	233560	233780	232224	232467	232542	233447
233515	233531	233561	233781	232225	232468	232543	233448
233516	233532	233562	233782	232226	232469	232544	233449
233517	233533	233563	233783	232227	232470	232545	233450
233518	233534	233564	233784	232228	232471	232546	233451
233519	233535	233565	233785	232229	232472	232547	233452
233520	233536	233566	233786	232230	232473	232548	233453
233521	233537	233567	233787	232231	232474	232549	233454
233522	233538	233568	233788	232232	232475	232550	233455
233523	233539	233569	233789	232233	232476	232551	233456
233524	233540	233570	233790	232234	232477	232552	233457
233525	233541	233571	233791	232235	232478	232553	233458
233526	233542	233572	233792	232236	232479	232554	233459
233527	233543	233573	233793	232237	232480	232555	233460
233528	233544	233574	233794	232238	232481	232556	233461
233529	233545	233575	233795	232239	232482	232557	233462
233530	233546	233576	233796	232240	232483	232558	233463
233531	233547	233577	233797	232241	232484	232559	233464
233532	233548	233578	233798	232242	232485	232560	233465
233533	233549	233579	233799	232243	232486	232561	233466
233534	233550	233580	233800	232244	232487	232562	233467
233535	233551	233581	233801	232245	232488	232563	233468
233536	233552	233582	233802	232246	232489	232564	233469
233537	233553	233583	233803	232247	232490	232565	233470
233538	233554	233584	233804	232248	232491	232566	233471
233539	233555	233585	233805	232249	232492	232567	233472
233540	233556	233586	233806	232250	232493	232568	233473
233541	233557	233587	233807	232251	232494	232569	233474
233542	233558	233588	233808	232252	232495	232570	233475
233543	233559	233589	233809	232253	232496	232571	233476
233544	233560	233590	233810	232254	232497	232572	233477
233545	233561	233591	233811	232255	232498	232573	233478
233546	233562	233592	233812	232256	232499	232574	233479
233547	233563	233593	233813	232257	232500	232575	233480
233548	233564	233594	233814	232258	232501	232576	233481
233549	233565	233595	233815	232259	232502	232577	233482
233550	233566	233596	233816	232260	232503	233392	233483
233551	233567	233597	233817	232261	232504	233393	233484
233552	233568	233598	233818	232262	232505	233394	233485
233553	233569	233599	233819	232263	232506	233395	233486
233554	233570	233600	233820	232264	232507	233396	233487
233555	233571	233601	233821	232265	232508	233397	233488
233556	233572	233602	233822	232266	232509	233398	233489
233557	233573	233603	233823	232267	232510	233399	233490
233558	233574	233604	233824	232268	232511	233400	233491
233559	233575	233605	233825	232269	232512	233401	233492
233560	233576	233606	233826	232270	232513	233402	233493
233561	233577	233607	233827	232271	232514	233403	233494
233562	233578	233608	233828	232272	232515	233404	233495
233563	233579	233609	233829	232273	232516	233405	233496
233564	233580	233610	233830	232274	232517	233406	233497
233565	233581	233611	233831	232275	232518	233407	233498
233566	233582	233612	233832	232276	232519	233408	233499
233567	233583	233613	233833	232277	232520	233409	233500
233568	233584	233614	233834	232278	232521	233410	233501
233569	233585	233615	233835	232279	232522	233411	233502
233570	233586	233616	233836	232280	232523	233412	233503
233571	233587	233617	233837	232281	232524	233413	233504
233572	233588	233618	233838	232282	232525	233414	233505
233573	233589	233619	233839	232283	232526	233415	233506
233574	233590	233620	233840	232284	232527	233416	233507
233575	233591	233621	233841	232285	232528	233417	233508
233576	233592	233622	233842	232286	232529	233418	233509
233577	233593	233623	233843	232287	232530	233419	233510
233578	233594	233624	233844	232288	232531	233420	233511
233579	233595	233625	233845	232289	232532	233421	233512
233580	233596	233626	233846	232290	232533	233422	233513
233581	233597	233627	233847	232291	232534	233423	233514
233582	233598	233628	233848	232292	232535	233424	233515
233583	233599	233629	233849	232293	232536	233425	233516
233584	233600	233630	233850	232294	232537	233426	233517
233585	233601	233631	233851	232295	232538	233427	233518
233586	233602	233632	233852	232296	232539	233428	233519
233587	233603	233633	233853	232297	232540	233429	233520
233588	233604	233634	233854	232298	232541	233430	233521
233589	233605	233635	233855	232299	232542	233431	233522
233590	233606	233636	233856	232300	232543	233432	233523
233591	233607	233637	233857	232301	232544	233433	233524
233592	233608	233638	233858	232302	232545	233434	233525
233593	233609	233639	233859	232303	232546	233435	233526
233594	233610	233640	233860	232304	232547	233436	233527
233595	233611	233641	233861	232305	232548	233437	233528
233596	233612	233642	233862	232306	232549	233438	233529
233597	233613	233643	233863	232307	232550	233439	233530
233598	233614	233644	233864	232308	232551	233440	233531
233599	233615	233645	233865	232309	232552	233441	233532
233600	233616	233646	233866	232310	232553	233442	233533
233601	233617	233647	233867	232311	232554	233443	233534
233602	233618	233648	233868	232312	232555	233444	233535
233603	233619	233649	233869	232313	232556	233445	233536
233604	233620	233650	233870	232314	232557	233446	233537
233605	233621	233651	233871	232315	232558	233447	233538
233606	233622	233652	233872	232316	232559	233448	233539
233607	233623	233653	233873	232317	232560	233449	233540
233608	233624	233654	233874	232318	232561	233450	233541
233609	233625	233655	233875	232319	232562	233451	233542
233610	233626	233656	233876	232320	232563	233452	233543
233611	233627	233657	233877	232321	232564	233453	233544
233612	233628	233658	233878	232322	232565	233454	233545
233613	233629	233659	233879	232323	232566	233455	233546
233614	233630	233660	233880	232324	232567	233456	233547
233615	233631	233661	233881	232325	232568	233457	233548
233616	233632	233662	233882	232326	232569	233458	233549
233617	233633	233663	233883	232327	232570	233459	233550
233618	233634	233664	233884	232328	232571	233460	233551
233619	233635	233665	233885	232329	232572	233461	233552
233620	233636	233666	233886	232330	232573	233462	233553
233621	233637	233667	233887	232331	232574	233463	233554
233622	233638	233668	233888	232332	232575	233464	233555
233623	233639	233669	233889	232333	232576	233465	233556
233624	233640	233670	233890	232334	232577	233466	233557
233625	233641	233671	233891	232335	232578	233467	233558
233626	233642	233672	233892	232336	232579	233468	233559
233627	233643	233673	233893	232337	232580	233469	233560
233628	233644	233674	233894	232338	232581	233470	233561
233629	233645	233675	233895	232339	232582	233471	233562
233630	233646	233676	233896	232340	232583	233472	233563
233631	233647	233677	233897	232341	232584	233473	233564
233632	233648	233678	233898	232342	232585	233474	233565
233633	233649	233679	233899	232343	232586	233475	233566
233634	233650	233680	233900	232344	232587	233476	233567
233635	233651	233681	233901	232345	232588	233477	233568
233636	233652	233682	233902	232346	232589	233478	233569
233637	233653	233683	233903	232347	232590	233479	233570
233638	233654	233684	233904	232348	232591	233480	233571
233639	233655	233685	233905	232349	232592	233481	233572
233640	233656	233686	233906	232350	232593	233482	233573
233641	233657	233687	233907	232351	232594	233483	233574
233642	233658	233688	233908	232352	232595	233484	233575
233643	233659	233689	233909	232353	232596	233485	233576
233644	233660	233690	233910	232354	232597	233486	233577
233645	233661	233691	233911	232355	232598	233487	233578
233646	233662	233692	233912	232356	232599	233488	233579
233647	233663	233693	233913	232357	232600	233489	233580
233648	233664	233694	233914	232358	232601	233490	233581
233649	233665	233695	233915	232359	232602	233491	233582
233650	233666	233696	233916	232360	233402	233492	233583
233651	233667	233697	233917	232361	233403	233493	233584
233652	233668	233698	233918	232362	233404	233494	233585
233653	233669	233699	233919	232363	233405	233495	233586
233654	233670	233700	233920	232364	233406	233496	233587
233655	233671	233701	233921	232365	233407	233497	233588
233656	233672	233702	233922	232366	233408	233498	233589
233657	233673	233703	233923	232367	233409	233499	233590
233658	233674	233704	233924	232368	233410	233500	233591
233659	233675	233705	233925	232369	233411	233501	233592
233660	233676	233706	233926	232370	233412	233502	233593
233661	233677	233707	233927	232371	233413	233503	233594
233662	233678	233708	233928	232372	233414	233504	233595
233663	233679	233709	233929	232373	233415	233505	233596
233664	233680	233710	233930	232374	233416	233506	233597
233665	233681	233711	233931	232375	233417	233507	233598
233666	233682	233712	233932	232376	233418	233508	233599
233667	233683	233713	233933	232377	233419	233509	233600
233668	233684	233714	233934	232378	233420	233510	233601
233669	233685	233715	233935	232379	233421	233511	233602
233670	233686	233716	233936	232380	233422	233512	233603
233671	233687	233717	233937	232381	233423	233513	233604
233672	233688	233718	233938	232382	233424	233514	233605
233673	233689	233719	233939	232383	233425	233515	233606
233674	233690	233720	233940	232384	233426	233516	233607
233675	233691	233721	233941	232385	233427	233517	233608
233676	233692	233722	233942	232386	233428	233518	233609
233677	233693	233723	233943	232387	233429	233519	233610
233678	233694	233724	233944	232388	233430	233520	233611
233679	233695	233725	233945	232389	233431	233521	233612
233680	233696	233726	233946	232390	233432	233522	233613
233681	233697	233727	233947	232391	233433	233523	233614
233682	233698	233728	233948	232392	233434	233524	233615
233683	233699	233729	233949	232393	233435	233525	233616
233684	233700	233730	233950	232394	233436	233526	233617
233685	233701	233731	233951	232395	233437	233527	233618
233686	233702	233732	233952	232396	233438	233528	233619
233687	233703	233733	233953	232397	233439	233529	233620
233688	233704	233734	233954	232398	233440	233530	233621
233689	233705	233735	233955	232399	233441	233531	233622
233690	233706	233736	233956	232400	233442	233532	233623
233691	233707	233737	233957	232401	233443	233533	233624
233692	233708	233738	233958	232402	233444	233534	233625
233693	233709	233739	233959	232403	233445	233535	233626
233694	233710	233740	233960	232404	233446	233536	233627
233695	233711	233741	233961	232405	233447	233537	233628
233696	233712	233742	233962	232406	233448	233538	233629
233697	233713	233743	233963	232407	233449	233539	233630
233698	233714	233744	233964	232408	233450	233540	233631
233699	233715	233745	233965	232409	233451	233541	233632
233700	233716	233746	233966	232410	233452	233542	233633
233701	233717	233747	233967	232411	233453	233543	233634
233702	233718	233748	233968	232412	233454	233544	233635
233703	233719	233749	233969	232413	233455	233545	233636
233704	233720	233750	233970	232414	233456	233546	233637
233705	233721	233751	233971	232415	233457	233547	233638
233706	233722	233752	233972	232416	233458	233548	233639
233707	233723	233753	233973	232417	233459	233549	233640
233708	233724	233754	233974	232418	233460	233550	233641
233709	233725	233755	233975	232419	233461	233551	233642
233710	233726	233756	233976	232420	233462	233552	233643
233711	233727	233757	233977	232421	233463	233553	233644
233712	233728	233758	233978	232422	233464	233554	233645
233713	233729	233759	233979	232423	233465	233555	233646
233714	233730	233760	233980	232424	233466	233556	233647
233715	233731	233761	233981	232425	233467	233557	233648
233716	233732	233762	233982	232426	233468	233558	233649
233717	233733	233763	233983	232427	233469	233559	233650
233718	233734	233764	233984	232428	233470	233560	233651
233719	233735	233765	233985	232429	233471	233561	233652
233720	233736	233766	233986	232430	233472	233562	233653
233721	233737	233767	233987	232431	233473	233563	233654
233722	233738	233768	233988	232432	233474	233564	233655
233723	233739	233769	233989	232433	233475	233565	233656
233724	233740	233770	233990	232434	233476	233566	233657
233725	233741	233771	233991	232435	233477	233567	233658
233726	233742	233772	233992	232436	233478	233568	233659
233727	233743	233773	233993	232437	233479	233569	233660
233728	233744	233774	233994	232438	233480	233570	233661
233729	233745	233775	233995	232439	233481	233571	233662
233730	233746	233776	233996	232440	233482	233572	233663
233731	233747	233777	233997	232441	233483	233573	233664
233732	233748	233778	233998	232442	233484	233574	233665
233733	233749	233779	233999	232443	233485	233575	233666
233734	233750	233780	234000	232444	233486	233576	233667
233735	233751	233781	234001	232445	233487	233577	233668
233736	233752	233782	234002	232446	233488	233578	233669
233737	233753	233783	234003	232447	233489	233579	233670
233738	233754	233784	234004	232448	233490	233580	233671
233739	233755	233785	234005	232449	233491	233581	233672
233740	233756	233786	234006	232450	233492	233582	233673
233741	233757	233787	234007	232451	233493	233583	233674
233742	233758	233788	234008	232452	233494	233584	233675
233743	233759	233789	234009	232453	233495	233585	233676
233744	233760	233790	234010	232454	233496	233586	233677
233745	233761	233791	234011	232455	233497	233587	233678
233746	233762	233792	234012	232456	233498	233588	233679
233747	233763	233793	234013	232457	233499	233589	233680
233748	233764	233794	234014	232458	233500	233590	233681
233749	233765	233795	234015	232459	233501	233591	233682
233750	233766	233796	234016	232460	233502	233592	233683
233751	233767	233797	234017	232461	233503	233593	233684
233752	233768	233798	234018	232462	233504	233594	233685
233753	233769	233799	234019	232463	233505	233595	233686
233754	233770	233800	234020	232464	233506	233596	233687
233755	233771	233801	234021	232465	233507	233597	233688
233756	233772	233802	234022	232466	233508	233598	233689
233757	233773	233803	234023	232467	233509	233599	233690
233758	233774	233804	234024	232468	233510	233600	233691
233759	233775	233805	234025	232469	233511	233601	233692
233760	233776	233806	234026	232470	233512	233602	233693
233761	233777	233807	234027	232471	233513	233603	233694
233762	233778	233808	234028	232472	233514	233604	233695
233763	233779	233809	234029	232473	233515	233605	233696
233764	233780	233810	234030	232474	233516	233606	233697
233765	233781	233811	234031	232475	233517	233607	233698
233766	233782	233812	234032	232476	233518	233608	233699
233767	233783	233813	234033	232477	233519	233609	233700
233768	233784	233814	234034	232478	233520	233610	233701
233769	233785	233815	234035	232479	233521	233611	233702
233770	233786	233816	234036	232480	233522	233612	233703
233771	233787	233817	234037	232481	233523	233613	233704
233772	233788	233818	234038	232482	233524	233614	233705
233773	233789	233819	234039	232483	233525	233615	233706
233774	233790	233820	234040	232484	233526	233616	233707
233775	233791	233821	234041	232485	233527	233617	233708
233776	233792	233822	234042	232486	233528	233618	233709
233777	233793	233823	234043	232487	233529	233619	233710
233778	233794	233824	234044	232488	233530	233620	233711
233779	233795	233825	234045	232489	233531	233621	233712
233780	233796	233826	234046	232490	233532	233622	233713
233781	233797	233827	234047	232491	233533	233623	233714
233782	233798	233828	234048	232492	233534	233624	233715
233783	233799	233829	234049	232493	233535	233625	233716
233784	233800	233830	234050	232494	233536	233626	233717
233785	233801	233831	234051	232495	233537	233627	233718
233786	233802	233832	234052	232496	233538	233628	233719
233787	233803	233833	234053	232497	233539	233629	233720
233788	233804	233834	234054	232498	233540	233630	233721
233789	233805	233835	234055	232499	233541	233631	233722
233790	233806	233836	234056	232500	233542	233632	233723
233791	233807	233837	234057	232501	233543	233633	233724
233792	233808	233838	234058	232502	233544	233634	233725
233793	233809	233839	234059	232503	233545	233635	233726
233794	233810	233840	234060	232504	233546	233636	233727
233795	233811	233841	234061	232505	233547	233637	233728
233796	233812	233842	234062	232506	233548	233638	233729
233797	233813	233843	234063	232507	233549	233639	233730
233798	233814	233844	234064	232508	233550	233640	233731
233799	233815	233845	234065	232509	233551	233641	233732
233800	233816	233846	234066	232510	233552	233642	233733
233801	233817	233847	234067	232511	233553	233643	233734
233802	233818	233848	234068	232512	233554	233644	233735
233803	233819	233849	234069	232513	233555	233645	233736
233804	233820	233850	234070	232514	233556	233646	233737
233805	233821	233851	234071	232515	233557	233647	233738
233806	233822	233852	234072	232516	233558	233648	233739
233807	233823	233853	234073	232517	233559	233649	233740
233808	233824	233854	234074	232518	233560	233650	233741
233809	233825	233855	234075	232519	233561	233651	233742
233810	233826	233856	234076	232520	233562	233652	233743
233811	233827	233857	234077	232521	233563	233653	233744
233812	233828	233858	234078	232522	233564	233654	233745
233813	233829	233859	234079	232523	233565	233655	233746
233814	233830	233860	234080	232524	233566	233656	233747
233815	233831	233861	234081	232525	233567	233657	233748
233816	233832	233862	234082	232526	233568	233658	233749
233817	233833	233863	234083	232527	233569	233659	233750
233818	233834	233864	234084	232528	233570	233660	233751
233819	233835	233865	234085	232529	233571	233661	233752
233820	233836	233866	234086	232530	233572	233662	233753
233821	233837	233867	234087	232531	233573	233663	233754
233822	233838	233868	234088	232532	233574	233664	233755
233823	233839	233869	234089	232533	233575	233665	233756
233824	233840	233870	234090	232534	233576	233666	233757
233825	233841	233871	234091	232535	233577	233667	233758
233826	233842	233872	234092	232536	233578	233668	233759
233827	233843	233873	234093	232537	233579	233669	233760
233828	233844	233874	234094	232538	233580	233670	233761
233829	233845	233875	234095	232539	233581	233671	233762
233830	233846	233876	234096	232540	233582	233672	233763
233831	233847	233877	234097	232541	233583	233673	233764
233832	233848	233878	234098	232542	233584	233674	233765
233833	233849	233879	234099	232543	233585	233675	233766
233834	233850	233880	234100	232544	233586	233676	233767
233835	233851	233881	234101	232545	233587	233677	233768
233836	233852	233882	234102	232546	233588	233678	233769
233837	233853	233883	234103	232547	233589	233679	233770
233838	233854	233884	234104	232548	233590	233680	233771
233839	233855	233885	234105	232549	233591	233681	233772
233840	233856	233886	234106	232550	233592	233682	233773
233841	233857	233887	234107	232551	233593	233683	233774
233842	233858	233888	234108	232552	233594	233684	233775
233843	233859	233889	234109	232553	233595	233685	233776
233844	233860	233890	234110	232554	233596	233686	233777
233845	233861	233891	234111	232555	233597	233687	233778
233846	233862	233892	234112	232556	233598	233688	233779
233847	233863	233893	234113	232557	233599	233689	233780
233848	233864	233894	234114	232558	233600	233690	233781
233849	233865	233895	234115	232559	233601	233691	233782
233850	233866	233896	234116	232560	233602	233692	233783
233851	233867	233897	234117	232561	233603	233693	233784
233852	233868	233898	234118	232562	233604	233694	233785
233853	233869	233899	234119	232563	233605	233695	233786
233854	233870	233900	234120	232564	233606	233696	233787
233855	233871	233901	234121	232565	233607	233697	233788
233856	233872	233902	234122	232566	233608	233698	233789
233857	233873	233903	234123	232567	233609	233699	233790
233858	233874	233904	234124	232568	233610	233700	233791
233859	233875	233905	234125	232569	233611	233701	233792
233860	233876	233906	234126	232570	233612	233702	233793
233861	233877	233907	234127	232571	233613	233703	233794
233862	233878	233908	234128	232572	233614	233704	233795
233863	233879	233909	234129	232573	233615	233705	233796
233864	233880	233910	234130	232574	233616	233706	233797
233865	233881	233911	234131	232575	233617	233707	233798
233866	233882	233912	234132	232576	233618	233708	233799
233867	233883	233913	234133	232577	233619	233709	233800
233868	233884	233914	234134	232578	233620	233710	233801
233869	233885	233915	234135	232579	233621	233711	233802
233870	233886	233916	234136	232580	233622	233712	233803
233871	233887	233917	234137	232581	233623	233713	233804
233872	233888	233918	234138	232582	233624	233714	233805
233873	233889	233919	234139	232583	233625	233715	233806
233874	233890	233920	234140	232584	233626	233716	233807
233875	233891	233921	234141	232585	233627	233717	233808
233876	233892	233922	234142	232586	233628	233718	233809
233877	233893	233923	234143	232587	233629	233719	233810
233878	233894	233924	234144	232588	233630	233720	233811
233879	233895	233925	234145	232589	233631	233721	233812
233880	233896	233926	234146	232590	233632	233722	233813
233881	233897	233927	234147	232591	233633	233723	233814
233882	233898	233928	234148	232592	233634	233724	233815
233883	233899	233929	234149	232593	233635	233725	233816
233884	233900	233930	234150	232594	233636	233726	233817
233885	233901	233931	234151	232595	233637	233727	233818
233886	233902	233932	234152	232596	233638	233728	233819
233887	233903	233933	234153	232597	233639	233729	233820
233888	233904	233934	234154	232598	233640	233730	233821
233889	233905	233935	234155	232599	233641	233731	233822
233890	233906	233936	234156	232600	233642	233732	233823
233891	233907	233937	234157	232601	233643	233733	233824
233892	233908	233938	234158	232602	233644	233734	233825
233893	233909	233939	234159	232603	233645	233735	233826
233894	233910	233940	234160	232604	233646	233736	233827
233895	233911	233941	234161	232605	233647	233737	233828
233896	233912	233942	234162	232606	233648	233738	233829
233897	233913	233943	234163	232607	233649	233739	233830
233898	233914	233944	234164	232608	233650	233740	233831
233899	233915	233945	234165	232609	233651	233741	233832
233900	233916	233946	234166	232610	233652	233742	233833
233901	233917	233947	234167	232611	233653	233743	233834
233902	233918	233948	234168	232612	233654	233744	233835
233903	233919	233949	234169	232613	233655	233745	233836
233904	233920	233950	234170	232614	233656	233746	233837
233905	233921	233951	234171	232615	233657	233747	233838
233906	233922	233952	234172	232616	233658	233748	233839
233907	233923	233953	234173	232617	233659	233749	233840
233908	233924	233954	234174	232618	233660	233750	233841
233909	233925	233955	234175	232619	233661	233751	233842
233910	233926	233956	234176	232620	233662	233752	233843
233911	233927	233957	234177	232621	233663	233753	233844
233912	233928	233958	234178	232622	233664	233754	233845
233913	233929	233959	234179	232623	233665	233755	233846
233914	233930	233960	234180	232624	233666	233756	233847
233915	233931	233961	234181	232625	233667	233757	233848
233916	233932	233962	234182	232626	233668	233758	233849
233917	233933	233963	234183	232627	233669	233759	233850
233918	233934	233964	234184	232628	233670	233760	233851
233919	233935	233965	234185	232629	233671	233761	233852
233920	233936	233966	234186	232630	233672	233762	233853
233921	233937	233967	234187	232631	233673	233763	233854
233922	233938	233968	234188	232632	233674	233764	233855
233923	233939	233969	234189	232633	233675	233765	233856
233924	233940	233970	234190	232634	233676	233766	233857
233925	233941	233971	234191	232635	233677	233767	233858
233926	233942	233972	234192	232636	233678	233768	233859
233927	233943	233973	234193	232637	233679	233769	233860
233928	233944	233974	234194	232638	233680	233770	233861
233929	233945	233975	234195	232639	233681	233771	233862
233930	233946	233976	234196	232640	233682	233772	233863
233931	233947	233977	234197	232641	233683	233773	233864
233932	233948	233978	234198	232642	233684	233774	233865
233933	233949	233979	234199	232643	233685	233775	233866
233934	233950	233980	234200	232644	233686	233776	233867
233935	233951	233981	234201	232645	233687	233777	233868
233936	233952	233982	234202	232646	233688	233778	233869
233937	233953	233983	234203	232647	233689	233779	233870
233938	233954	233984	234204	232648	233690	233780	233871
233939	233955	233985	234205	232649	233691	233781	233872
233940	233956	233986	234206	232650	233692	233782	233873
233941	233957	233987	234207	232651	233693	233783	233874
233942	233958	233988	234208	232652	233694	233784	233875
233943	233959	233989	234209	232653	233695	233785	233876
233944	233960	233990	234210	232654	233696	233786	233877
233945	233961	233991	234211	232655	233697	233787	233878
233946	233962	233992	234212	232656	233698	233788	233879
233947	233963	233993	234213	232657	233699	233789	233880
233948	233964	233994	234214	232658	233700	233790	233881
233949	233965	233995	234215	232659	233701	233791	233882
233950	233966	233996	234216	232660	233702	233792	233883
233951	233967	233997	234217	232661	233703	233793	233884
233952	233968	233998	234218	232662	233704	233794	233885
233953	233969	233999	234219	232663	233705	233795	233886
233954	233970	234000	234220	232664	233706	233796	233887
233955	233971	234001	234221	232665	233707	233797	233888
233956	233972	234002	234222	232666	233708	233798	233889
233957	233973	234003	234223	232667	233709	233799	233890
233958	233974	234004	234224	232668	233710	233800	233891
233959	233975	234005	234225	232669	233711	233801	233892
233960	233976	234006	234226	232670	233712	233802	233893
233961	233977	234007	234227	232671	233713	233803	233894
233962	233978	234008	234228	232672	233714	233804	233895
233963	233979	234009	234229	233390	233715	233805	233896
233964	233980	234010	234230	233391	233716	233806	233897
233965	233981	234011	234231	233392	233717	233807	233898
233966	233982	234012	234232	233393	233718	233808	233899
233967	233983	234013	234233	233394	233719	233809	233900
233968	233984	234014	234234	233395	233720	233810	233901
233969	233985	234015	234235	233396	233721	233811	233902
233970	233986	234016	234236	233397	233722	233812	233903
233971	233987	234017	234237	233398	233723	233813	233904
233972	233988	234018	234238	233399	233724	233814	233905
233973	233989	234019	234239	233400	233725	233815	233906
233974	233990	234020	234240	233401	233726	233816	233907
233975	233991	234021	234241	233402	233727	233817	233908
233976	233992	234022	234242	233403	233728	233818	233909
233977	233993	234023	234243	233404	233729	233819	233910
233978	233994	234024	234244	233405	233730	233820	233911
233979	233995	234025	234245	233406	233731	233821	233912
233980	233996	234026	234246	233407	233732	233822	233913
233981	233997	234027	234247	233408	233733	233823	233914
233982	233998	234028	234248	233409	233734	233824	233915
233983	233999	234029	234249	233410	233735	233825	233916
233984	234000	234030	234250	233411	233736	233826	233917
233985	234001	234031	234251	233412	233737	233827	233918
233986	234002	234032	234252	233413	233738	233828	233919
233987	234003	234033	234253	233414	233739	233829	233920
233988	234004	234034	234254	233415	233740	233830	233921
233989	234005	234035	234255	233416	233741	233831	233922
233990	234006	234036	234256	233417	233742	233832	233923
233991	234007	234037	234257	233418	233743	233833	233924
233992	234008	234038	234258	233419	233744	233834	233925
233993	234009	234039	234259	233420	233745	233835	233926
233994	234010	234040	234260	233421	233746	233836	233927
233995	234011	234041	234261	233422	233747	233837	233928
233996	234012	234042	234262	233423	233748	233838	233929
233997	234013	234043	234263	233424	233749	233839	233930
233998	234014	234044	234264	233425	233750	233840	233931
233999	234015	234045	234265	233426	233751	233841	233932
234000	234016	234046	234266	233427	233752	233842	233933
234001	234017	234047	234267	233428	233753	233843	233934
234002	234018	234048	234268	233429	233754	233844	233935
234003	234019	234049	234269	233430	233755	233845	233936
234004	234020	234050	234270	233431	233756	233846	233937
234005	234021	234051	234271	233432	233757	233847	233938
234006	234022	234052	234272	233433	233758	233848	233939
234007	234023	234053	234273	233434	233759	233849	233940
234008	234024	234054	234274	233435	233760	233850	233941
234009	234025	234055	234275	233436	233761	233851	233942
234010	234026	234056	234276	233437	233762	233852	233943
234011	234027	234057	234277	233438	233763	233853	233944
234012	234028	234058	234278	233439	233764	233854	233945
234013	234029	234059	234279	233440	233765	233855	233946
234014	234030	234060	234280	233441	233766	233856	233947
234015	234031	234061	234281	233442	233767	233857	233948
234016	234032	234062	234282	233443	233768	233858	233949
234017	234033	234063	234283	233444	233769	233859	233950
234018	234034	234064	234284	233445	233770	233860	233951
234019	234035	234065	234285	233446	233771	233861	233952
234020	234036	234066	234286	233447	233772	233862	233953
234021	234037	234067	234287	233448	233773	233863	233954
234022	234038	234068	234288	233449	233774	233864	233955
234023	234039	234069	234289	233450	233775	233865	233956
234024	234040	234070	234290	233451	233776	233866	233957
234025	234041	234071	234291	233452	233777	233867	233958
234026	234042	234072	234292	233453	233778	233868	233959
234027	234043	234073	234293	233454	233779	233869	233960
234028	234044	234074	234294	233455	233780	233870	233961
234029	234045	234075	234295	233456	233781	233871	233962
234030	234046	234076	234296	233457	233782	233872	233963
234031	234047	234077	234297	233458	233783	233873	233964
234032	234048	234078	234298	233459	233784	233874	233965
234033	234049	234079	234299	233460	233785	233875	233966
234034	234050	234080	234300	233461	233786	233876	233967
234035	234051	234081	234301	233462	233787	233877	233968
234036	234052	234082	234302	233463	233788	233878	233969
234037	234053	234083	234303	233464	233789	233879	233970
234038	234054	234084	234304	233465	233790	233880	233971
234039	234055	234085	234305	233466	233791	233881	233972
234040	234056	234086	234306	233467	233792	233882	233973
234041	234057	234087	234307	233468	233793	233883	233974
234042	234058	234088	234308	233469	233794	233884	233975
234043	234059	234089	234309	233470	233795	233885	233976
234044	234060	234090	234310	233471	233796	233886	233977
234045	234061	234091	234311	233472	233797	233887	233978
234046	234062	234092	234312	233473	233798	233888	233979
234047	234063	234093	234313	233474	233799	233889	233980
234048	234064	234094	234314	233475	233800	233890	233981
234049	234065	234095	234315	233476	233801	233891	233982
234050	234066	234096	234316	233477	233802	233892	233983
234051	234067	234097	234317	233478	233803	233893	233984
234052	234068	234098	234318	233479	233804	233894	233985
234053	234069	234099	234319	233480	233805	233895	233986
234054	234070	234100	234320	233481	233806	233896	233987
234055	234071	234101	234321	233482	233807	233897	233988
234056	234072	234102	234322	233483	233808	233898	233989
234057	234073	234103	234323	233484	233809	233899	233990
234058	234074	234104	234324	233485	233810	233900	233991
234059	234075	234105	234325	233486	233811	233901	233992
234060	234076	234106	234326	233487	233812	233902	233993
234061	234077	234107	234327	233488	233813	233903	233994
234062	234078	234108	234328	233489	233814	233904	233995
234063	234079	234109	234329	233490	233815	233905	233996
234064	234080	234110	234330	233491	233816	233906	233997
234065	234081	234111	234331	233492	233817	233907	233998
234066	234082	234112	234332	233493	233818	233908	233999
234067	234083	234113	234333	233494	233819	233909	234000
234068	234084	234114	234334	233495	233820	233910	234001
234069	234085	234115	234335	233496	233821	233911	234002
234070	234086	234116	234336	233497	233822	233912	234003
234071	234087	234117	234337	233498	233823	233913	234004
234072	234088	234118	234338	233499	233824	233914	234005
234073	234089	234119	234339	233500	233825	233915	234006
234074	234090	234120	234340	233501	233826	233916	234007
234075	234091	234121	234341	233502	233827	233917	234008
234076	234092	234122	234342	233503	233828	233918	234009
234077	234093	234123	234343	233504	233829	233919	234010
234078	234094	234124	234344	233505	233830	233920	234011
234079	234095	234125	234345	233506	233831	233921	234012
234080	234096	234126	234346	233507	233832	233922	234013
234081	234097	234127	234347	233508	233833	233923	234014
234082	234098	234128	234348	233509	233834	233924	234015
234083	234099	234129	234349	233510	233835	233925	234016
234084	234100	234130	234350	233511	233836	233926	234017
234085	234101	234131	234351	233512	233837	233927	234018
234086	234102	234132	234352	233513	233838	233928	234019
234087	234103	234133	234353	233514	233839	233929	234020
234088	234104	234134	234354	233515	233840	233930	234021
234089	234105	234135	234355	233516	233841	233931	234022
234090	234106	234136	234356	233517	233842	233932	234023
234091	234107	234137	234357	233518	233843	233933	234024
234092	234108	234138	234358	233519	233844	233934	234025
234093	234109	234139	234359	233520	233845	233935	234026
234094	234110	234140	234360	233521	233846	233936	234027
234095	234111	234141	234361	233522	233847	233937	234028
234096	234112	234142	234362	233523	233848	233938	234029
234097	234113	234143	234363	233524	233849	233939	234030
234098	234114	234144	234364	233525	233850	233940	234031
234099	234115	234145	234365	233526	233851	233941	234032
234100	234116	234146	234366	233527	233852	233942	234033
234101	234117	234147	234367	233528	233853	233943	234034
234102	234118	234148	234368	233529	233854	233944	234035
234103	234119	234149	234369	233530	233855	233945	234036
234104	234120	234150	234370	233531	233856	233946	234037
234105	234121	234151	234371	233532	233857	233947	234038
234106	234122	234152	234372	233533	233858	233948	234039
234107	234123	234153	234373	233534	233859	233949	234040
234108	234124	234154	234374	233535	233860	233950	234041
234109	234125	234155	234375	233536	233861	233951	234042
234110	234126	234156	234376	233537	233862	233952	234043
234111	234127	234157	234377	233538	233863	233953	234044
234112	234128	234158	234378	233539	233864	233954	234045
234113	234129	234159	234379	233540	233865	233955	234046
234114	234130	234160	234380	233541	233866	233956	234047
234115	234131	234161	234381	233542	233867	233957	234048
234116	234132	234162	234382	233543	233868	233958	234049
234117	234133	234163	234383	233544	233869	233959	234050
234118	234134	234164	234384	233545	233870	233960	234051
234119	234135	234165	234385	233546	233871	233961	234052
234120	234136	234166	234386	233547	233872	233962	234053
234121	234137	234167	234387	233548	233873	233963	234054
234122	234138	234168	234388	233549	233874	233964	234055
234123	234139	234169	234389	233550	233875	233965	234056
234124	234140	234170	234390	233551	233876	233966	234057
234125	234141	234171	234391	233552	233877	233967	234058
234126	234142	234172	234392	233553	233878	233968	234059
234127	234143	234173	234393	233554	233879	233969	234060
234128	234144	234174	234394	233555	233880	233970	234061
234129	234145	234175	234395	233556	233881	233971	234062
234130	234146	234176	234396	233557	233882	233972	234063
234131	234147	234177	234397	233558	233883	233973	234064
234132	234148	234178	234398	233559	233884	233974	234065
234133	234149	234179	234399	233560	233885	233975	234066
234134	234150	234180	234400	233561	233886	233976	234067
234135	234151	234181	234401	233562	233887	233977	234068
234136	234152	234182	234402	233563	233888	233978	234069
234137	234153	234183	234403	233564	233889	233979	234070
234138	234154	234184	234404	233565	233890	233980	234071
234139	234155	234185	234405	233566	233891	233981	234072
234140	234156	234186	234406	233567	233892	233982	234073
234141	234157	234187	234407	233568	233893	233983	234074
234142	234158	234188	234408	233569	233894	233984	234075
234143	234159	234189	234409	233570	233895	233985	234076
234144	234160	234190	234410	233571	233896	233986	234077
234145	234161	234191	234411	233572	233897	233987	234078
234146	234162	234192	234412	233573	233898	233988	234079
234147	234163	234193	234413	233574	233899	233989	234080
234148	234164	234194	234414	233575	233900	233990	234081
234149	234165	234195	234415	233576	233901	233991	234082
234150	234166	234196	234416	233577	233902	233992	234083
234151	234167	234197	234417	233578	233903	233993	234084
234152	234168	234198	234418	233579	233904	233994	234085
234153	234169	234199	234419	233580	233905	233995	234086
234154	234170	234200	234420	233581	233906	233996	234087
234155	234171	234201	234421	233582	233907	233997	234088
234156	234172	234202	234422	233583	233908	233998	234089
234157	234173	234203	234423	233584	233909	233999	234090
234158	234174	234204	234424	233585	233910	234000	234091
[truncated: 7,217 more rows]

## Sheet: Add. file_4B_Nichols-genome
Additional file 4B. Genome covearge statistics – number of zero covered bases for individual Chinese strains.
Nichols genome (CP004010.2) was used as a reference for mapping; coordinates according to the CP004010.2. The list includes all positions without any coverage by mapped reads.
SRR2996724	SRR2996725	SRR2996726	SRR2996727	SRR2996728	SRR2996729	SRR2996730	SRR2996732
SHC-0	SHD-R	SHE-V	SHG-I2	B3	C3	K3	Q3		Genes and regions containing significant number of zero covered bases.
∑11199 bases	∑10906 bases	∑11259 bases	∑10479 bases	∑12906 bases	∑12110 bases	∑11532 bases	∑11274 bases		Gene / RNA operon	Nichols (CP004010.2) gene / operon coordinate
135310	135304	135316	135354	135238	135296	135249	135272		tp0117 (tprC)	134912 - 136708
135311	135305	135317	135355	135239	135297	135250	135273		tp0131 (tprD)	152314 - 154110
135312	135306	135318	135356	135240	135298	135251	135274		RNA operon 1	231316 - 236211
135313	135307	135319	135357	135241	135299	135252	135275		RNA operon 2	279752 - 284656
135314	135308	135320	135358	135242	135300	135253	135276		tp0313 (tprE)	329144 - 331432
135315	135309	135321	135359	135243	135301	135254	135277		tp0316 (tprF)	332299 - 333493
135316	135310	135322	135360	135244	135302	135255	135278		tp0317 (tprG)	333552 - 335822
135317	135311	135323	135361	135245	135303	135256	135279		tp0433 (arp)	461695 - 463509
135318	135312	135324	135362	135246	135304	135257	135280		tp0470	498736 - 499845
135319	135313	135325	135363	135247	135305	135258	135281		tp0620 (tprI)	672656 - 674485
135320	135314	135326	135364	135248	135306	135259	135282		tp0621 (tprJ)	674543 - 676819
135321	135315	135327	135365	135249	135307	135260	135283		tp0897 (tprK)	975921 - 977441
135322	135316	135328	135366	135250	135308	135261	135284
135323	135317	135329	135367	135251	135309	135262	135285
135324	135318	135330	135368	135252	135310	135263	135286
135325	135319	135331	135369	135253	135311	135264	135287
135326	135320	135332	135370	135254	135312	135265	135288
135327	135321	135333	135371	135255	135313	135266	135289
135328	135322	135334	135372	135256	135314	135267	135290
135329	135323	135335	135373	135257	135315	135268	135291
135330	135324	135336	135374	135258	135316	135269	135292
135331	135325	135337	135375	135259	135317	135270	135293
135332	135326	135338	135376	135260	135318	135271	135294
135333	135327	135339	135377	135261	135319	135272	135295
135334	135328	135340	135378	135262	135320	135273	135296
135335	135329	135341	135379	135263	135321	135274	135297
135336	135330	135342	135380	135264	135322	135275	135298
135337	135331	135343	135381	135265	135323	135276	135299
135338	135332	135344	135382	135266	135324	135277	135300
135339	135333	135345	135383	135267	135325	135278	135301
135340	135334	135346	135384	135268	135326	135279	135302
135341	135335	135347	135385	135269	135327	135280	135303
135342	135336	135348	135386	135270	135328	135281	135304
135343	135337	135349	135387	135271	135329	135282	135305
135344	135338	135350	135388	135272	135330	135283	135306
135345	135339	135351	135389	135273	135331	135284	135307
135346	135340	135352	135390	135274	135332	135285	135308
135347	135341	135353	135391	135275	135333	135286	135309
135348	135342	135354	135392	135276	135334	135287	135310
135349	135343	135355	135393	135277	135335	135288	135311
135350	135344	135356	135394	135278	135336	135289	135312
135351	135345	135357	135395	135279	135337	135290	135313
135352	135346	135358	135396	135280	135338	135291	135314
135353	135347	135359	135397	135281	135339	135292	135315
135354	135348	135360	135398	135282	135340	135293	135316
135355	135349	135361	135399	135283	135341	135294	135317
135356	135350	135362	135400	135284	135342	135295	135318
135357	135351	135363	135401	135285	135343	135296	135319
135358	135352	135364	135402	135286	135344	135297	135320
135359	135353	135365	135403	135287	135345	135298	135321
135360	135354	135366	135404	135288	135346	135299	135322
135361	135355	135367	135405	135289	135347	135300	135323
135362	135356	135368	135406	135290	135348	135301	135324
135363	135357	135369	135407	135291	135349	135302	135325
135364	135358	135370	135408	135292	135350	135303	135326
135365	135359	135371	135409	135293	135351	135304	135327
135366	135360	135372	135410	135294	135352	135305	135328
135367	135361	135373	135411	135295	135353	135306	135329
135368	135362	135374	135412	135296	135354	135307	135330
135369	135363	135375	135413	135297	135355	135308	135331
135370	135364	135376	135414	135298	135356	135309	135332
135371	135365	135377	135415	135299	135357	135310	135333
135372	135366	135378	135416	135300	135358	135311	135334
135373	135367	135379	135417	135301	135359	135312	135335
135374	135368	135380	135418	135302	135360	135313	135336
135375	135369	135381	135419	135303	135361	135314	135337
135376	135370	135382	135420	135304	135362	135315	135338
135377	135371	135383	135421	135305	135363	135316	135339
135378	135372	135384	135422	135306	135364	135317	135340
135379	135373	135385	135423	135307	135365	135318	135341
135380	135374	135386	135424	135308	135366	135319	135342
135381	135375	135387	135425	135309	135367	135320	135343
135382	135376	135388	135426	135310	135368	135321	135344
135383	135377	135389	135427	135311	135369	135322	135345
135384	135378	135390	135428	135312	135370	135323	135346
135385	135379	135391	135429	135313	135371	135324	135347
135386	135380	135392	135430	135314	135372	135325	135348
135387	135381	135393	135431	135315	135373	135326	135349
135388	135382	135394	135432	135316	135374	135327	135350
135389	135383	135395	135433	135317	135375	135328	135351
135390	135384	135396	135434	135318	135376	135329	135352
135391	135385	135397	135435	135319	135377	135330	135353
135392	135386	135398	135436	135320	135378	135331	135354
135393	135387	135399	135437	135321	135379	135332	135355
135394	135388	135400	135438	135322	135380	135333	135356
135395	135389	135401	135439	135323	135381	135334	135357
135396	135390	135402	135440	135324	135382	135335	135358
135397	135391	135403	135441	135325	135383	135336	135359
135398	135392	135404	135442	135326	135384	135337	135360
135399	135393	135405	135443	135327	135385	135338	135361
135400	135394	135406	135444	135328	135386	135339	135362
135401	135395	135407	135445	135329	135387	135340	135363
135402	135396	135408	135446	135330	135388	135341	135364
135403	135397	135409	135447	135331	135389	135342	135365
135404	135398	135410	135448	135332	135390	135343	135366
135405	135399	135411	135449	135333	135391	135344	135367
135406	135400	135412	135450	135334	135392	135345	135368
135407	135401	135413	135451	135335	135393	135346	135369
135408	135402	135414	135452	135336	135394	135347	135370
135409	135403	135415	135453	135337	135395	135348	135371
135410	135404	135416	135454	135338	135396	135349	135372
135411	135405	135417	135455	135339	135397	135350	135373
135412	135406	135418	135456	135340	135398	135351	135374
135413	135407	135419	135457	135341	135399	135352	135375
135414	135408	135420	135458	135342	135400	135353	135376
135415	135409	135421	135459	135343	135401	135354	135377
135416	135410	135422	135460	135344	135402	135355	135378
135417	135411	135423	135461	135345	135403	135356	135379
135418	135412	135424	135462	135346	135404	135357	135380
135419	135413	135425	135463	135347	135405	135358	135381
135420	135414	135426	135464	135348	135406	135359	135382
135421	135415	135427	135465	135349	135407	135360	135383
135422	135416	135428	135466	135350	135408	135361	135384
135423	135417	135429	135467	135351	135409	135362	135385
135424	135418	135430	135468	135352	135410	135363	135386
135425	135419	135431	135469	135353	135411	135364	135387
135426	135420	135432	135470	135354	135412	135365	135388
135427	135421	135433	135471	135355	135413	135366	135389
135428	135422	135434	135472	135356	135414	135367	135390
135429	135423	135435	135473	135357	135415	135368	135391
135430	135424	135436	135474	135358	135416	135369	135392
135431	135425	135437	135475	135359	135417	135370	135393
135432	135426	135438	135476	135360	135418	135371	135394
135433	135427	135439	135477	135361	135419	135372	135395
135434	135428	135440	135478	135362	135420	135373	135396
135435	135429	135441	135479	135363	135421	135374	135397
135436	135430	135442	135480	135364	135422	135375	135398
135437	135431	135443	135481	135365	135423	135376	135399
135438	135432	135444	135482	135366	135424	135377	135400
135439	135433	135445	135483	135367	135425	135378	135401
135440	135434	135446	135484	135368	135426	135379	135402
135441	135435	135447	135485	135369	135427	135380	135403
135442	135436	135448	135486	135370	135428	135381	135404
135443	135437	135449	135487	135371	135429	135382	135405
135444	135438	135450	135488	135372	135430	135383	135406
135445	135439	135451	135489	135373	135431	135384	135407
135446	135440	135452	135490	135374	135432	135385	135408
135447	135441	135453	135491	135375	135433	135386	135409
135448	135442	135454	135492	135376	135434	135387	135410
135449	135443	135455	135493	135377	135435	135388	135411
135450	135444	135456	135494	135378	135436	135389	135412
135451	135445	135457	135495	135379	135437	135390	135413
135452	135446	135458	135496	135380	135438	135391	135414
135453	135447	135459	135497	135381	135439	135392	135415
135454	135448	135460	135498	135382	135440	135393	135416
135455	135449	135461	135499	135383	135441	135394	135417
135456	135450	135462	135500	135384	135442	135395	135418
135457	135451	135463	135501	135385	135443	135396	135419
135458	135452	135464	135502	135386	135444	135397	135420
135459	135453	135465	135503	135387	135445	135398	135421
135460	135454	135466	135504	135388	135446	135399	135422
135461	135455	135467	135505	135389	135447	135400	135423
135462	135456	135468	135506	135390	135448	135401	135424
135463	135457	135469	135507	135391	135449	135402	135425
135464	135458	135470	135508	135392	135450	135403	135426
135465	135459	135471	135509	135393	135451	135404	135427
135466	135460	135472	135510	135394	135452	135405	135428
135467	135461	135473	135511	135395	135453	135406	135429
135468	135462	135474	135512	135396	135454	135407	135430
135469	135463	135475	135513	135397	135455	135408	135431
135470	135464	135476	135514	135398	135456	135409	135432
135471	135465	135477	135515	135399	135457	135410	135433
135472	135466	135478	135516	135400	135458	135411	135434
135473	135467	135479	135517	135401	135459	135412	135435
135474	135468	135480	135518	135402	135460	135413	135436
135475	135469	135481	135519	135403	135461	135414	135437
135476	135470	135482	135520	135404	135462	135415	135438
135477	135471	135483	135521	135405	135463	135416	135439
135478	135472	135484	135522	135406	135464	135417	135440
135479	135473	135485	135523	135407	135465	135418	135441
135480	135474	135486	135524	135408	135466	135419	135442
135481	135475	135487	135525	135409	135467	135420	135443
135482	135476	135488	135526	135410	135468	135421	135444
135483	135477	135489	135527	135411	135469	135422	135445
135484	135478	135490	135528	135412	135470	135423	135446
135485	135479	135491	135529	135413	135471	135424	135447
135486	135480	135492	135530	135414	135472	135425	135448
135487	135481	135493	135531	135415	135473	135426	135449
135488	135482	135494	135532	135416	135474	135427	135450
135489	135483	135495	135533	135417	135475	135428	135451
135490	135484	135496	135534	135418	135476	135429	135452
135491	135485	135497	135535	135419	135477	135430	135453
135492	135486	135498	135536	135420	135478	135431	135454
135493	135487	135499	135537	135421	135479	135432	135455
135494	135488	135500	135538	135422	135480	135433	135456
135495	135489	135501	135539	135423	135481	135434	135457
135496	135490	135502	135540	135424	135482	135435	135458
135497	135491	135503	135541	135425	135483	135436	135459
135498	135492	135504	135542	135426	135484	135437	135460
135499	135493	135505	135543	135427	135485	135438	135461
135500	135494	135506	135544	135428	135486	135439	135462
135501	135495	135507	135545	135429	135487	135440	135463
135502	135496	135508	135546	135430	135488	135441	135464
135503	135497	135509	135547	135431	135489	135442	135465
135504	135498	135510	135548	135432	135490	135443	135466
135505	135499	135511	135549	135433	135491	135444	135467
135506	135500	135512	135550	135434	135492	135445	135468
135507	135501	135513	135551	135435	135493	135446	135469
135508	135502	135514	135552	135436	135494	135447	135470
135509	135503	135515	135553	135437	135495	135448	135471
135510	135504	135516	135554	135438	135496	135449	135472
135511	135505	135517	135555	135439	135497	135450	135473
135512	135506	135518	135556	135440	135498	135451	135474
135513	135507	135519	135557	135441	135499	135452	135475
135514	135508	135520	135558	135442	135500	135453	135476
135515	135509	135521	135559	135443	135501	135454	135477
135516	135510	135522	135560	135444	135502	135455	135478
135517	135511	135523	135561	135445	135503	135456	135479
135518	135512	135524	135562	135446	135504	135457	135480
135519	135513	135525	135563	135447	135505	135458	135481
135520	135514	135526	135564	135448	135506	135459	135482
135521	135515	135527	135565	135449	135507	135460	135483
135522	135516	135528	135566	135450	135508	135461	135484
135523	135517	135529	135567	135451	135509	135462	135485
135524	135518	135530	135568	135452	135510	135463	135486
135525	135519	135531	135569	135453	135511	135464	135487
135526	135520	135532	135570	135454	135512	135465	135488
135527	135521	135533	135571	135455	135513	135466	135489
135528	135522	135534	135572	135456	135514	135467	135490
135529	135523	135535	135573	135457	135515	135468	135491
135530	135524	135536	135574	135458	135516	135469	135492
135531	135525	135537	135575	135459	135517	135470	135493
135532	135526	135538	135576	135460	135518	135471	135494
135533	135527	135539	135577	135461	135519	135472	135495
135534	135528	135540	135578	135462	135520	135473	135496
135535	135529	135541	135579	135463	135521	135474	135497
135536	135530	135542	135580	135464	135522	135475	135498
135537	135531	135543	135581	135465	135523	135476	135499
135538	135532	135544	135582	135466	135524	135477	135500
135539	135533	135545	135583	135467	135525	135478	135501
135540	135534	135546	135584	135468	135526	135479	135502
135541	135535	135547	135585	135469	135527	135480	135503
135542	135536	135548	135586	135470	135528	135481	135504
135543	135537	135549	135587	135471	135529	135482	135505
135544	135538	135550	135588	135472	135530	135483	135506
135545	135539	135551	135589	135473	135531	135484	135507
135546	135540	135552	135590	135474	135532	135485	135508
135547	135541	135553	135591	135475	135533	135486	135509
135548	135542	135554	135592	135476	135534	135487	135510
135549	135543	135555	135593	135477	135535	135488	135511
135550	135544	135556	135594	135478	135536	135489	135512
135551	135545	135557	135595	135479	135537	135490	135513
135552	135546	135558	135596	135480	135538	135491	135514
135553	135547	135559	135597	135481	135539	135492	135515
135554	135548	135560	135598	135482	135540	135493	135516
135555	135549	135561	135599	135483	135541	135494	135517
135556	135550	135562	135600	135484	135542	135495	135518
135557	135551	135563	135601	135485	135543	135496	135519
135558	135552	135564	135602	135486	135544	135497	135520
135559	135553	135565	135603	135487	135545	135498	135521
135560	135554	135566	135604	135488	135546	135499	135522
135561	135555	135567	135605	135489	135547	135500	135523
135562	135556	135568	135606	135490	135548	135501	135524
135563	135557	135569	135607	135491	135549	135502	135525
135564	135558	135570	135608	135492	135550	135503	135526
135565	135559	135571	135609	135493	135551	135504	135527
135566	135560	135572	135610	135494	135552	135505	135528
135567	135561	135573	135611	135495	135553	135506	135529
135568	135562	135574	135612	135496	135554	135507	135530
135569	135563	135575	135613	135497	135555	135508	135531
135570	135564	135576	135614	135498	135556	135509	135532
135571	135565	135577	135615	135499	135557	135510	135533
135572	135566	135578	135616	135500	135558	135511	135534
135573	135567	135579	135617	135501	135559	135512	135535
135574	135568	135580	135618	135502	135560	135513	135536
135575	135569	135581	135619	135503	135561	135514	135537
135576	135570	135582	135620	135504	135562	135515	135538
135577	135571	135583	135621	135505	135563	135516	135539
135578	135572	135584	135622	135506	135564	135517	135540
135579	135573	135585	135623	135507	135565	135518	135541
135580	135574	135586	135624	135508	135566	135519	135542
135581	135575	135587	135625	135509	135567	135520	135543
135582	135576	135588	135626	135510	135568	135521	135544
135583	135577	135589	135627	135511	135569	135522	135545
135584	135578	135590	135628	135512	135570	135523	135546
135585	135579	135591	135629	135513	135571	135524	135547
135586	135580	135592	135630	135514	135572	135525	135548
135587	135581	135593	135631	135515	135573	135526	135549
135588	135582	135594	135632	135516	135574	135527	135550
135589	135583	135595	135633	135517	135575	135528	135551
135590	135584	135596	135634	135518	135576	135529	135552
135591	135585	135597	135635	135519	135577	135530	135553
135592	135586	135598	135636	135520	135578	135531	135554
135593	135587	135599	135637	135521	135579	135532	135555
135594	135588	135600	135638	135522	135580	135533	135556
135595	135589	135601	135639	135523	135581	135534	135557
135596	135590	135602	135640	135524	135582	135535	135558
135597	135591	135603	135641	135525	135583	135536	135559
135598	135592	135604	135642	135526	135584	135537	135560
135599	135593	135605	135643	135527	135585	135538	135561
135600	135594	135606	135644	135528	135586	135539	135562
135601	135595	135607	135645	135529	135587	135540	135563
135602	135596	135608	135646	135530	135588	135541	135564
135603	135597	135609	135647	135531	135589	135542	135565
135604	135598	135610	135648	135532	135590	135543	135566
135605	135599	135611	135649	135533	135591	135544	135567
135606	135600	135612	135650	135534	135592	135545	135568
135607	135601	135613	135651	135535	135593	135546	135569
135608	135602	135614	135652	135536	135594	135547	135570
135609	135603	135615	135653	135537	135595	135548	135571
135610	135604	135616	135654	135538	135596	135549	135572
135611	135605	135617	135655	135539	135597	135550	135573
135612	135606	135618	135656	135540	135598	135551	135574
135613	135607	135619	135657	135541	135599	135552	135575
135614	135608	135620	135658	135542	135600	135553	135576
135615	135609	135621	135659	135543	135601	135554	135577
135616	135610	135622	135660	135544	135602	135555	135578
135617	135611	135623	135661	135545	135603	135556	135579
135618	135612	135624	135662	135546	135604	135557	135580
135619	135613	135625	135663	135547	135605	135558	135581
135620	135614	135626	135664	135548	135606	135559	135582
135621	135615	135627	135665	135549	135607	135560	135583
135622	135616	135628	135666	135550	135608	135561	135584
135623	135617	135629	135667	135551	135609	135562	135585
135624	135618	135630	135668	135552	135610	135563	135586
135625	135619	135631	135669	135553	135611	135564	135587
135626	135620	135632	135670	135554	135612	135565	135588
135627	135621	135633	135671	135555	135613	135566	135589
135628	135622	135634	135672	135556	135614	135567	135590
135629	135623	135635	135673	135557	135615	135568	135591
135630	135624	135636	135674	135558	135616	135569	135592
135631	135625	135637	135675	135559	135617	135570	135593
135632	135626	135638	135676	135560	135618	135571	135594
135633	135627	135639	135677	135561	135619	135572	135595
135634	135628	135640	135678	135562	135620	135573	135596
135635	135629	135641	135679	135563	135621	135574	135597
135636	135630	135642	135680	135564	135622	135575	135598
135637	135631	135643	135681	135565	135623	135576	135599
135638	135632	135644	135682	135566	135624	135577	135600
135639	135633	135645	135683	135567	135625	135578	135601
135640	135634	135646	135684	135568	135626	135579	135602
135641	135635	135647	135685	135569	135627	135580	135603
135642	135636	135648	135686	135570	135628	135581	135604
135643	135637	135649	135687	135571	135629	135582	135605
135644	135638	135650	135688	135572	135630	135583	135606
135645	135639	135651	135689	135573	135631	135584	135607
135646	135640	135652	135690	135574	135632	135585	135608
135647	135641	135653	135691	135575	135633	135586	135609
135648	135642	135654	135692	135576	135634	135587	135610
135649	135643	135655	135693	135577	135635	135588	135611
135650	135644	135656	135694	135578	135636	135589	135612
135651	135645	135657	135695	135579	135637	135590	135613
135652	135646	135658	135696	135580	135638	135591	135614
135653	135647	135659	135697	135581	135639	135592	135615
135654	135648	135660	135698	135582	135640	135593	135616
135655	135649	135661	135699	135583	135641	135594	135617
135656	135650	135662	135700	135584	135642	135595	135618
135657	135651	135663	135701	135585	135643	135596	135619
135658	135652	135664	135702	135586	135644	135597	135620
135659	135653	135665	135703	135587	135645	135598	135621
135660	135654	135666	135704	135588	135646	135599	135622
135661	135655	135667	135705	135589	135647	135600	135623
135662	135656	135668	135706	135590	135648	135601	135624
135663	135657	135669	135707	135591	135649	135602	135625
135664	135658	135670	135708	135592	135650	135603	135626
135665	135659	135671	135709	135593	135651	135604	135627
135666	135660	135672	135710	135594	135652	135605	135628
135667	135661	135673	135711	135595	135653	135606	135629
135668	135662	135674	135712	135596	135654	135607	135630
135669	135663	135675	135713	135597	135655	135608	135631
135670	135664	135676	135714	135598	135656	135609	135632
135671	135665	135677	135715	135599	135657	135610	135633
135672	135666	135678	135716	135600	135658	135611	135634
135673	135667	135679	135717	135601	135659	135612	135635
135674	135668	135680	135718	135602	135660	135613	135636
135675	135669	135681	135719	135603	135661	135614	135637
135676	135670	135682	135720	135604	135662	135615	135638
135677	135671	135683	135721	135605	135663	135616	135639
135678	135672	135684	135722	135606	135664	135617	135640
135679	135673	135685	135723	135607	135665	135618	135641
135680	135674	135686	135724	135608	135666	135619	135642
135681	135675	135687	135725	135609	135667	135620	135643
135682	135676	135688	135726	135610	135668	135621	135644
135683	135677	135689	135727	135611	135669	135622	135645
135684	135678	135690	135728	135612	135670	135623	135646
135685	135679	135691	135729	135613	135671	135624	135647
135686	135680	135692	135730	135614	135672	135625	135648
135687	135681	135693	135731	135615	135673	135626	135649
135688	135682	135694	135732	135616	135674	135627	135650
135689	135683	135695	135733	135617	135675	135628	135651
135690	135684	135696	135734	135618	135676	135629	135652
135691	135685	135697	135735	135619	135677	135630	135653
135692	135686	135698	135736	135620	135678	135631	135654
135693	135687	135699	135737	135621	135679	135632	135655
135694	135688	135700	135738	135622	135680	135633	135656
135695	135689	135701	135739	135623	135681	135634	135657
135696	135690	135702	135740	135624	135682	135635	135658
135697	135691	135703	135741	135625	135683	135636	135659
135698	135692	135704	135742	135626	135684	135637	135660
135699	135693	135705	135743	135627	135685	135638	135661
135700	135694	135706	135744	135628	135686	135639	135662
135701	135695	135707	135745	135629	135687	135640	135663
135702	135696	135708	135746	135630	135688	135641	135664
135703	135697	135709	135747	135631	135689	135642	135665
135704	135698	135710	135748	135632	135690	135643	135666
135705	135699	135711	135749	135633	135691	135644	135667
135706	135700	135712	135750	135634	135692	135645	135668
135707	135701	135713	135751	135635	135693	135646	135669
135708	135702	135714	135752	135636	135694	135647	135670
135709	135703	135715	135753	135637	135695	135648	135671
135710	135704	135716	135754	135638	135696	135649	135672
135711	135705	135717	135755	135639	135697	135650	135673
135712	135706	135718	135756	135640	135698	135651	135674
135713	135707	135719	135757	135641	135699	135652	135675
135714	135708	135720	135758	135642	135700	135653	135676
135715	135709	135721	135759	135643	135701	135654	135677
135716	135710	135722	135760	135644	135702	135655	135678
135717	135711	135723	135761	135645	135703	135656	135679
135718	135712	135724	135762	135646	135704	135657	135680
135719	135713	135725	135763	135647	135705	135658	135681
135720	135714	135726	135764	135648	135706	135659	135682
135721	135715	135727	135765	135649	135707	135660	135683
135722	135716	135728	135766	135650	135708	135661	135684
135723	135717	135729	135767	135651	135709	135662	135685
135724	135718	135730	135768	135652	135710	135663	135686
135725	135719	135731	135769	135653	135711	135664	135687
135726	135720	135732	135770	135654	135712	135665	135688
135727	135721	135733	135771	135655	135713	135666	135689
135728	135722	135734	135772	135656	135714	135667	135690
135729	135723	135735	135773	135657	135715	135668	135691
135730	135724	135736	135774	135658	135716	135669	135692
135731	135725	135737	135775	135659	135717	135670	135693
135732	135726	135738	135776	135660	135718	135671	135694
135733	135727	135739	135777	135661	135719	135672	135695
135734	135728	135740	135778	135662	135720	135673	135696
135735	135729	135741	135779	135663	135721	135674	135697
135736	135730	135742	135780	135664	135722	135675	135698
135737	135731	135743	135781	135665	135723	135676	135699
135738	135732	135744	135782	135666	135724	135677	135700
135739	135733	135745	135783	135667	135725	135678	135701
135740	135734	135746	135784	135668	135726	135679	135702
135741	135735	135747	135785	135669	135727	135680	135703
135742	135736	135748	135786	135670	135728	135681	135704
135743	135737	135749	135787	135671	135729	135682	135705
135744	135738	135750	135788	135672	135730	135683	135706
135745	135739	135751	135789	135673	135731	135684	135707
135746	135740	135752	135790	135674	135732	135685	135708
135747	135741	135753	135791	135675	135733	135686	135709
135748	135742	135754	135792	135676	135734	135687	135710
135749	135743	135755	135793	135677	135735	135688	135711
135750	135744	135756	135794	135678	135736	135689	135712
135751	135745	135757	135795	135679	135737	135690	135713
135752	135746	135758	135796	135680	135738	135691	135714
135753	135747	135759	135797	135681	135739	135692	135715
135754	135748	135760	135798	135682	135740	135693	135716
135755	135749	135761	135799	135683	135741	135694	135717
135756	135750	135762	135800	135684	135742	135695	135718
135757	135751	135763	135801	135685	135743	135696	135719
135758	135752	135764	135802	135686	135744	135697	135720
135759	135753	135765	135803	135687	135745	135698	135721
135760	135754	135766	135804	135688	135746	135699	135722
135761	135755	135767	135805	135689	135747	135700	135723
135762	135756	135768	135806	135690	135748	135701	135724
135763	135757	135769	135807	135691	135749	135702	135725
135764	135758	135770	135808	135692	135750	135703	135726
135765	135759	135771	135809	135693	135751	135704	135727
135766	135760	135772	135810	135694	135752	135705	135728
135767	135761	135773	135811	135695	135753	135706	135729
135768	135762	135774	135812	135696	135754	135707	135730
135769	135763	135775	135813	135697	135755	135708	135731
135770	135764	135776	135814	135698	135756	135709	135732
135771	135765	135777	135815	135699	135757	135710	135733
135772	135766	135778	135816	135700	135758	135711	135734
135773	135767	135779	135817	135701	135759	135712	135735
135774	135768	135780	135818	135702	135760	135713	135736
135775	135769	135781	135819	135703	135761	135714	135737
135776	135770	135782	135820	135704	135762	135715	135738
135777	135771	135783	135821	135705	135763	135716	135739
135778	135772	135784	135822	135706	135764	135717	135740
135779	135773	135785	135823	135707	135765	135718	135741
135780	135774	135786	135824	135708	135766	135719	135742
135781	135775	135787	135825	135709	135767	135720	135743
135782	135776	135788	135826	135710	135768	135721	135744
135783	135777	135789	135827	135711	135769	135722	135745
135784	135778	135790	135828	135712	135770	135723	135746
135785	135779	135791	135829	135713	135771	135724	135747
135786	135780	135792	135830	135714	135772	135725	135748
135787	135781	135793	135831	135715	135773	135726	135749
135788	135782	135794	135832	135716	135774	135727	135750
135789	135783	135795	135833	135717	135775	135728	135751
135790	135784	135796	135834	135718	135776	135729	135752
135791	135785	135797	135835	135719	135777	135730	135753
135792	135786	135798	135836	135720	135778	135731	135754
135793	135787	135799	135837	135721	135779	135732	135755
135794	135788	135800	135838	135722	135780	135733	135756
135795	135789	135801	135839	135723	135781	135734	135757
135796	135790	135802	135840	135724	135782	135735	135758
135797	135791	135803	135841	135725	135783	135736	135759
135798	135792	135804	135842	135726	135784	135737	135760
135799	135793	135805	135843	135727	135785	135738	135761
135800	135794	135806	135844	135728	135786	135739	135762
135801	135795	135807	135845	135729	135787	135740	135763
135802	135796	135808	135846	135730	135788	135741	135764
135803	135797	135809	135847	135731	135789	135742	135765
135804	135798	135810	135848	135732	135790	135743	135766
135805	135799	135811	135849	135733	135791	135744	135767
135806	135800	135812	135850	135734	135792	135745	135768
135807	135801	135813	135851	135735	135793	135746	135769
135808	135802	135814	135852	135736	135794	135747	135770
135809	135803	135815	135853	135737	135795	135748	135771
135810	135804	135816	135854	135738	135796	135749	135772
135811	135805	135817	135855	135739	135797	135750	135773
135812	135806	135818	135856	135740	135798	135751	135774
135813	135807	135819	135857	135741	135799	135752	135775
135814	135808	135820	135858	135742	135800	135753	135776
135815	135809	135821	135859	135743	135801	135754	135777
135816	135810	135822	135860	135744	135802	135755	135778
135817	135811	135823	135861	135745	135803	135756	135779
135818	135812	135824	135862	135746	135804	135757	135780
135819	135813	135825	135863	135747	135805	135758	135781
135820	135814	135826	135864	135748	135806	135759	135782
135821	135815	135827	135865	135749	135807	135760	135783
135822	135816	135828	135866	135750	135808	135761	135784
135823	135817	135829	135867	135751	135809	135762	135785
135824	135818	135830	135868	135752	135810	135763	135786
135825	135819	135831	135869	135753	135811	135764	135787
135826	135820	135832	135870	135754	135812	135765	135788
135827	135821	135833	135871	135755	135813	135766	135789
135828	135822	135834	135872	135756	135814	135767	135790
135829	135823	135835	135873	135757	135815	135768	135791
135830	135824	135836	135874	135758	135816	135769	135792
135831	135825	135837	135875	135759	135817	135770	135793
135832	135826	135838	135876	135760	135818	135771	135794
135833	135827	135839	135877	135761	135819	135772	135795
135834	135828	135840	135878	135762	135820	135773	135796
135835	135829	135841	135879	135763	135821	135774	135797
135836	135830	135842	135880	135764	135822	135775	135798
135837	135831	135843	135881	135765	135823	135776	135799
135838	135832	135844	135882	135766	135824	135777	135800
135839	135833	135845	135883	135767	135825	135778	135801
135840	135834	135846	135884	135768	135826	135779	135802
135841	135835	135847	135885	135769	135827	135780	135803
135842	135836	135848	135886	135770	135828	135781	135804
135843	135837	135849	135887	135771	135829	135782	135805
135844	135838	135850	135888	135772	135830	135783	135806
135845	135839	135851	135889	135773	135831	135784	135807
135846	135840	135852	135890	135774	135832	135785	135808
135847	135841	135853	135891	135775	135833	135786	135809
135848	135842	135854	135892	135776	135834	135787	135810
135849	135843	135855	135893	135777	135835	135788	135811
135850	135844	135856	135894	135778	135836	135789	135812
135851	135845	135857	135895	135779	135837	135790	135813
135852	135846	135858	135896	135780	135838	135791	135814
135853	135847	135859	135897	135781	135839	135792	135815
135854	135848	135860	135898	135782	135840	135793	135816
135855	135849	135861	135899	135783	135841	135794	135817
135856	135850	135862	135900	135784	135842	135795	135818
135857	135851	135863	135901	135785	135843	135796	135819
135858	135852	135864	135902	135786	135844	135797	135820
135859	135853	135865	135903	135787	135845	135798	135821
135860	135854	135866	135904	135788	135846	135799	135822
135861	135855	135867	135905	135789	135847	135800	135823
135862	135856	135868	135906	135790	135848	135801	135824
135863	135857	135869	135907	135791	135849	135802	135825
135864	135858	135870	135908	135792	135850	135803	135826
135865	135859	135871	135909	135793	135851	135804	135827
135866	135860	135872	135910	135794	135852	135805	135828
135867	135861	135873	135911	135795	135853	135806	135829
135868	135862	135874	135912	135796	135854	135807	135830
135869	135863	135875	135913	135797	135855	135808	135831
135870	135864	135876	135914	135798	135856	135809	135832
135871	135865	135877	135915	135799	135857	135810	135833
135872	135866	135878	135916	135800	135858	135811	135834
135873	135867	135879	135917	135801	135859	135812	135835
135874	135868	135880	135918	135802	135860	135813	135836
135875	135869	135881	135919	135803	135861	135814	135837
135876	135870	135882	135920	135804	135862	135815	135838
135877	135871	135883	135921	135805	135863	135816	135839
135878	135872	135884	135922	135806	135864	135817	135840
135879	135873	135885	135923	135807	135865	135818	135841
135880	135874	135886	135924	135808	135866	135819	135842
135881	135875	135887	135925	135809	135867	135820	135843
135882	135876	135888	135926	135810	135868	135821	135844
135883	135877	135889	135927	135811	135869	135822	135845
135884	135878	135890	135928	135812	135870	135823	135846
135885	135879	135891	135929	135813	135871	135824	135847
135886	135880	135892	135930	135814	135872	135825	135848
135887	135881	135893	135931	135815	135873	135826	135849
135888	135882	135894	135932	135816	135874	135827	135850
135889	135883	135895	135933	135817	135875	135828	135851
135890	135884	135896	135934	135818	135876	135829	135852
135891	135885	135897	135935	135819	135877	135830	135853
135892	135886	135898	135936	135820	135878	135831	135854
135893	135887	135899	135937	135821	135879	135832	135855
135894	135888	135900	135938	135822	135880	135833	135856
135895	135889	135901	135939	135823	135881	135834	135857
135896	135890	135902	135940	135824	135882	135835	135858
135897	135891	135903	135941	135825	135883	135836	135859
135898	135892	135904	135942	135826	135884	135837	135860
135899	135893	135905	135943	135827	135885	135838	135861
135900	135894	135906	135944	135828	135886	135839	135862
135901	135895	135907	135945	135829	135887	135840	135863
135902	135896	135908	135946	135830	135888	135841	135864
135903	135897	135909	135947	135831	135889	135842	135865
135904	135898	135910	135948	135832	135890	135843	135866
135905	135899	135911	135949	135833	135891	135844	135867
135906	135900	135912	135950	135834	135892	135845	135868
135907	135901	135913	135951	135835	135893	135846	135869
135908	135902	135914	135952	135836	135894	135847	135870
135909	135903	135915	135953	135837	135895	135848	135871
135910	135904	135916	135954	135838	135896	135849	135872
135911	135905	135917	135955	135839	135897	135850	135873
135912	135906	135918	135956	135840	135898	135851	135874
135913	135907	135919	135957	135841	135899	135852	135875
135914	135908	135920	135958	135842	135900	135853	135876
135915	135909	135921	135959	135843	135901	135854	135877
135916	135910	135922	135960	135844	135902	135855	135878
135917	135911	135923	135961	135845	135903	135856	135879
135918	135912	135924	135962	135846	135904	135857	135880
135919	135913	135925	135963	135847	135905	135858	135881
135920	135914	135926	135964	135848	135906	135859	135882
135921	135915	135927	135965	135849	135907	135860	135883
135922	135916	135928	135966	135850	135908	135861	135884
135923	135917	135929	135967	135851	135909	135862	135885
135924	135918	135930	135968	135852	135910	135863	135886
135925	135919	135931	135969	135853	135911	135864	135887
135926	135920	135932	135970	135854	135912	135865	135888
135927	135921	135933	135971	135855	135913	135866	135889
135928	135922	135934	135972	135856	135914	135867	135890
135929	135923	135935	135973	135857	135915	135868	135891
135930	135924	135936	135974	135858	135916	135869	135892
135931	135925	135937	135975	135859	135917	135870	135893
135932	135926	135938	135976	135860	135918	135871	135894
135933	135927	135939	135977	135861	135919	135872	135895
135934	135928	135940	135978	135862	135920	135873	135896
135935	135929	135941	135979	135863	135921	135874	135897
135936	135930	135942	135980	135864	135922	135875	135898
135937	135931	135943	135981	135865	135923	135876	135899
135938	135932	135944	135982	135866	135924	135877	135900
135939	135933	135945	135983	135867	135925	135878	135901
135940	135934	135946	135984	135868	135926	135879	135902
135941	135935	135947	135985	135869	135927	135880	135903
135942	135936	135948	135986	135870	135928	135881	135904
135943	135937	135949	135987	135871	135929	135882	135905
135944	135938	135950	135988	135872	135930	135883	135906
135945	135939	135951	135989	135873	135931	135884	135907
135946	135940	135952	135990	135874	135932	135885	135908
135947	135941	135953	135991	135875	135933	135886	135909
135948	135942	135954	135992	135876	135934	135887	135910
135949	135943	135955	135993	135877	135935	135888	135911
135950	135944	135956	135994	135878	135936	135889	135912
135951	135945	135957	135995	135879	135937	135890	135913
135952	135946	135958	135996	135880	135938	135891	135914
135953	135947	135959	135997	135881	135939	135892	135915
135954	135948	135960	135998	135882	135940	135893	135916
135955	135949	135961	135999	135883	135941	135894	135917
135956	135950	135962	136000	135884	135942	135895	135918
135957	135951	135963	136001	135885	135943	135896	135919
135958	135952	135964	136002	135886	135944	135897	135920
135959	135953	135965	136003	135887	135945	135898	135921
135960	135954	135966	136004	135888	135946	135899	135922
135961	135955	135967	136005	135889	135947	135900	135923
135962	135956	135968	136006	135890	135948	135901	135924
135963	135957	135969	136007	135891	135949	135902	135925
135964	135958	135970	136008	135892	135950	135903	135926
135965	135959	135971	136009	135893	135951	135904	135927
135966	135960	135972	136010	135894	135952	135905	135928
135967	135961	135973	136011	135895	135953	135906	135929
135968	135962	135974	136012	135896	135954	135907	135930
135969	135963	135975	136013	135897	135955	135908	135931
135970	135964	135976	136014	135898	135956	135909	135932
135971	135965	135977	136015	135899	135957	135910	135933
135972	135966	135978	136016	135900	135958	135911	135934
135973	135967	135979	136017	135901	135959	135912	135935
135974	135968	135980	136018	135902	135960	135913	135936
135975	135969	135981	136019	135903	135961	135914	135937
135976	135970	135982	136020	135904	135962	135915	135938
135977	135971	135983	136021	135905	135963	135916	135939
135978	135972	135984	136022	135906	135964	135917	135940
135979	135973	135985	136023	135907	135965	135918	135941
135980	135974	135986	136024	135908	135966	135919	135942
135981	135975	135987	136025	135909	135967	135920	135943
135982	135976	135988	136026	135910	135968	135921	135944
135983	135977	135989	136027	135911	135969	135922	135945
135984	135978	135990	136028	135912	135970	135923	135946
135985	135979	135991	136029	135913	135971	135924	135947
135986	135980	135992	136030	135914	135972	135925	135948
135987	135981	135993	136031	135915	135973	135926	135949
135988	135982	135994	136032	135916	135974	135927	135950
135989	135983	135995	136033	135917	135975	135928	135951
135990	135984	135996	136034	135918	135976	135929	135952
135991	135985	135997	136035	135919	135977	135930	135953
135992	135986	135998	136036	135920	135978	135931	135954
135993	135987	135999	136037	135921	135979	135932	135955
135994	135988	136000	136038	135922	135980	135933	135956
135995	135989	136001	136039	135923	135981	135934	135957
135996	135990	136002	136040	135924	135982	135935	135958
135997	135991	136003	136041	135925	135983	135936	135959
135998	135992	136004	136042	135926	135984	135937	135960
135999	135993	136005	136043	135927	135985	135938	135961
136000	135994	136006	136044	135928	135986	135939	135962
136001	135995	136007	136045	135929	135987	135940	135963
136002	135996	136008	136046	135930	135988	135941	135964
136003	135997	136009	136047	135931	135989	135942	135965
136004	135998	136010	136048	135932	135990	135943	135966
136005	135999	136011	136049	135933	135991	135944	135967
136006	136000	136012	136050	135934	135992	135945	135968
136007	136001	136013	136051	135935	135993	135946	135969
136008	136002	136014	136052	135936	135994	135947	135970
136009	136003	136015	136053	135937	135995	135948	135971
136010	136004	136016	136054	135938	135996	135949	135972
136011	136005	136017	136055	135939	135997	135950	135973
136012	136006	136018	136056	135940	135998	135951	135974
136013	136007	136019	136057	135941	135999	135952	135975
136014	136008	136020	136058	135942	136000	135953	135976
136015	136009	136021	136059	135943	136001	135954	135977
136016	136010	136022	136060	135944	136002	135955	135978
136017	136011	136023	136061	135945	136003	135956	135979
136018	136012	136024	136062	135946	136004	135957	135980
136019	136013	136025	136063	135947	136005	135958	135981
136020	136014	136026	136064	135948	136006	135959	135982
136021	136015	136027	136065	135949	136007	135960	135983
136022	136016	136028	136066	135950	136008	135961	135984
136023	136017	136029	136067	135951	136009	135962	135985
136024	136018	136030	136068	135952	136010	135963	135986
136025	136019	136031	136069	135953	136011	135964	135987
136026	136020	136032	136070	135954	136012	135965	135988
136027	136021	136033	136071	135955	136013	135966	135989
136028	136022	136034	136072	135956	136014	135967	135990
136029	136023	136035	136073	135957	136015	135968	135991
136030	136024	136036	136074	135958	136016	135969	135992
136031	136025	136037	136075	135959	136017	135970	135993
136032	136026	136038	136076	135960	136018	135971	135994
136033	136027	136039	136077	135961	136019	135972	135995
136034	136028	136040	136078	135962	136020	135973	135996
136035	136029	136041	136079	135963	136021	135974	135997
136036	136030	136042	136080	135964	136022	135975	135998
136037	136031	136043	136081	135965	136023	135976	135999
136038	136032	136044	136082	135966	136024	135977	136000
136039	136033	136045	136083	135967	136025	135978	136001
136040	136034	136046	136084	135968	136026	135979	136002
136041	136035	136047	136085	135969	136027	135980	136003
136042	136036	136048	136086	135970	136028	135981	136004
136043	136037	136049	136087	135971	136029	135982	136005
136044	136038	136050	136088	135972	136030	135983	136006
136045	136039	136051	136089	135973	136031	135984	136007
136046	136040	136052	136090	135974	136032	135985	136008
136047	136041	136053	136091	135975	136033	135986	136009
136048	136042	136054	136092	135976	136034	135987	136010
136049	136043	136055	136093	135977	136035	135988	136011
136050	136044	136056	136094	135978	136036	135989	136012
136051	136045	136057	136095	135979	136037	135990	136013
136052	136046	136058	136096	135980	136038	135991	136014
136053	136047	136059	136097	135981	136039	135992	136015
136054	136048	136060	136098	135982	136040	135993	136016
136055	136049	136061	136099	135983	136041	135994	136017
136056	136050	136062	136100	135984	136042	135995	136018
136057	136051	136063	136101	135985	136043	135996	136019
136058	136052	136064	136102	135986	136044	135997	136020
136059	136053	136065	136103	135987	136045	135998	136021
136060	136054	136066	136104	135988	136046	135999	136022
136061	136055	136067	136105	135989	136047	136000	136023
136062	136056	136068	136106	135990	136048	136001	136024
136063	136057	136069	136107	135991	136049	136002	136025
136064	136058	136070	136108	135992	136050	136003	136026
136065	136059	136071	136109	135993	136051	136004	136027
136066	136060	136072	136110	135994	136052	136005	136028
136067	136061	136073	136111	135995	136053	136006	136029
136068	136062	136074	136112	135996	136054	136007	136030
136069	136063	136075	136113	135997	136055	136008	136031
136070	136064	136076	136114	135998	136056	136009	136032
136071	136065	136077	136115	135999	136057	136010	136033
136072	136066	136078	136116	136000	136058	136011	136034
136073	136067	136079	136117	136001	136059	136012	136035
136074	136068	136080	136118	136002	136060	136013	136036
136075	136069	136081	136119	136003	136061	136014	136037
136076	136070	136082	136120	136004	136062	136015	136038
136077	136071	136083	136121	136005	136063	136016	136039
136078	136072	136084	136122	136006	136064	136017	136040
136079	136073	136085	136123	136007	136065	136018	136041
136080	136074	136086	136124	136008	136066	136019	136042
136081	136075	136087	136125	136009	136067	136020	136043
136082	136076	136088	136126	136010	136068	136021	136044
136083	136077	136089	136127	136011	136069	136022	136045
136084	136078	136090	136128	136012	136070	136023	136046
136085	136079	136091	136129	136013	136071	136024	136047
136086	136080	136092	136130	136014	136072	136025	136048
136087	136081	136093	136131	136015	136073	136026	136049
136088	136082	136094	136132	136016	136074	136027	136050
136089	136083	136095	136133	136017	136075	136028	136051
136090	136084	136096	136134	136018	136076	136029	136052
136091	136085	136097	136135	136019	136077	136030	136053
136092	136086	136098	136136	136020	136078	136031	136054
136093	136087	136099	136137	136021	136079	136032	136055
136094	136088	136100	136138	136022	136080	136033	136056
136095	136089	136101	136139	136023	136081	136034	136057
136096	136090	136102	136140	136024	136082	136035	136058
136097	136091	136103	136141	136025	136083	136036	136059
136098	136092	136104	136142	136026	136084	136037	136060
136099	136093	136105	136143	136027	136085	136038	136061
136100	136094	136106	136144	136028	136086	136039	136062
136101	136095	136107	136145	136029	136087	136040	136063
136102	136096	136108	136146	136030	136088	136041	136064
136103	136097	136109	136147	136031	136089	136042	136065
136104	136098	136110	136148	136032	136090	136043	136066
136105	136099	136111	136149	136033	136091	136044	136067
136106	136100	136112	136150	136034	136092	136045	136068
136107	136101	136113	136151	136035	136093	136046	136069
136108	136102	136114	136152	136036	136094	136047	136070
136109	136103	136115	136153	136037	136095	136048	136071
136110	136104	136116	136154	136038	136096	136049	136072
136111	136105	136117	136155	136039	136097	136050	136073
136112	136106	136118	136156	136040	136098	136051	136074
136113	136107	136119	136157	136041	136099	136052	136075
136114	136108	136120	136158	136042	136100	136053	136076
136115	136109	136121	136159	136043	136101	136054	136077
136116	136110	136122	136160	136044	136102	136055	136078
136117	136111	136123	136161	136045	136103	136056	136079
136118	136112	136124	136162	136046	136104	136057	136080
136119	136113	136125	136163	136047	136105	136058	136081
136120	136114	136126	136164	136048	136106	136059	136082
136121	136115	136127	136165	136049	136107	136060	136083
136122	136116	136128	136166	136050	136108	136061	136084
136123	136117	136129	136167	136051	136109	136062	136085
136124	136118	136130	136168	136052	136110	136063	136086
136125	136119	136131	136169	136053	136111	136064	136087
136126	136120	136132	136170	136054	136112	136065	136088
136127	136121	136133	136171	136055	136113	136066	136089
136128	136122	136134	136172	136056	136114	136067	136090
136129	136123	136135	136173	136057	136115	136068	136091
136130	136124	136136	136174	136058	136116	136069	136092
136131	136125	136137	136175	136059	136117	136070	136093
136132	136126	136138	136176	136060	136118	136071	136094
136133	136127	136139	136177	136061	136119	136072	136095
136134	136128	136140	136178	136062	136120	136073	136096
136135	136129	136141	136179	136063	136121	136074	136097
136136	136130	136142	136180	136064	136122	136075	136098
136137	136131	136143	136181	136065	136123	136076	136099
136138	136132	136144	136182	136066	136124	136077	136100
136139	136133	136145	136183	136067	136125	136078	136101
136140	136134	136146	136184	136068	136126	136079	136102
136141	136135	136147	136185	136069	136127	136080	136103
136142	136136	136148	136186	136070	136128	136081	136104
136143	136137	136149	136187	136071	136129	136082	136105
136144	136138	136150	136188	136072	136130	136083	136106
136145	136139	136151	136189	136073	136131	136084	136107
136146	136140	136152	136190	136074	136132	136085	136108
136147	136141	136153	136191	136075	136133	136086	136109
136148	136142	136154	136192	136076	136134	136087	136110
136149	136143	136155	136193	136077	136135	136088	136111
136150	136144	136156	136194	136078	136136	136089	136112
136151	136145	136157	136195	136079	136137	136090	136113
136152	136146	136158	136196	136080	136138	136091	136114
136153	136147	136159	136197	136081	136139	136092	136115
136154	136148	136160	136198	136082	136140	136093	136116
136155	136149	136161	136199	136083	136141	136094	136117
136156	136150	136162	136200	136084	136142	136095	136118
136157	136151	136163	136201	136085	136143	136096	136119
136158	136152	136164	136202	136086	136144	136097	136120
136159	136153	136165	136203	136087	136145	136098	136121
136160	136154	136166	136204	136088	136146	136099	136122
136161	136155	136167	136205	136089	136147	136100	136123
136162	136156	136168	136206	136090	136148	136101	136124
136163	136157	136169	136207	136091	136149	136102	136125
136164	136158	136170	136208	136092	136150	136103	136126
136165	136159	136171	136209	136093	136151	136104	136127
136166	136160	136172	136210	136094	136152	136105	136128
136167	136161	136173	136211	136095	136153	136106	136129
136168	136162	136174	136212	136096	136154	136107	136130
136169	136163	136175	136213	136097	136155	136108	136131
136170	136164	136176	136214	136098	136156	136109	136132
136171	136165	136177	136215	136099	136157	136110	136133
136172	136166	136178	136216	136100	136158	136111	136134
136173	136167	136179	136217	136101	136159	136112	136135
136174	136168	136180	136218	136102	136160	136113	136136
136175	136169	136181	136219	136103	136161	136114	136137
136176	136170	136182	136220	136104	136162	136115	136138
136177	136171	136183	136221	136105	136163	136116	136139
136178	136172	136184	136222	136106	136164	136117	136140
136179	136173	136185	136223	136107	136165	136118	136141
136180	136174	136186	136224	136108	136166	136119	136142
136181	136175	136187	136225	136109	136167	136120	136143
136182	136176	136188	136226	136110	136168	136121	136144
136183	136177	136189	136227	136111	136169	136122	136145
136184	136178	136190	136228	136112	136170	136123	136146
136185	136179	136191	136229	136113	136171	136124	136147
136186	136180	136192	136230	136114	136172	136125	136148
136187	136181	136193	136231	136115	136173	136126	136149
136188	136182	136194	136232	136116	136174	136127	136150
136189	136183	136195	136233	136117	136175	136128	136151
136190	136184	136196	136234	136118	136176	136129	136152
136191	136185	136197	136235	136119	136177	136130	136153
136192	136186	136198	136236	136120	136178	136131	136154
136193	136187	136199	136237	136121	136179	136132	136155
136194	136188	136200	136238	136122	136180	136133	136156
136195	136189	136201	136239	136123	136181	136134	136157
136196	136190	136202	136240	136124	136182	136135	136158
136197	136191	136203	136241	136125	136183	136136	136159
136198	136192	136204	136242	136126	136184	136137	136160
136199	136193	136205	136243	136127	136185	136138	136161
136200	136194	136206	136244	136128	136186	136139	136162
136201	136195	136207	136245	136129	136187	136140	136163
136202	136196	136208	136246	136130	136188	136141	136164
136203	136197	136209	136247	136131	136189	136142	136165
136204	136198	136210	136248	136132	136190	136143	136166
136205	136199	136211	136249	136133	136191	136144	136167
136206	136200	136212	136250	136134	136192	136145	136168
136207	136201	136213	136251	136135	136193	136146	136169
136208	136202	136214	136252	136136	136194	136147	136170
136209	136203	136215	136253	136137	136195	136148	136171
136210	136204	136216	136254	136138	136196	136149	136172
136211	136205	136217	136255	136139	136197	136150	136173
136212	136206	136218	136256	136140	136198	136151	136174
136213	136207	136219	136257	136141	136199	136152	136175
136214	136208	136220	136258	136142	136200	136153	136176
136215	136209	136221	136259	136143	136201	136154	136177
136216	136210	136222	136260	136144	136202	136155	136178
136217	136211	136223	136261	136145	136203	136156	136179
136218	136212	136224	136262	136146	136204	136157	136180
136219	136213	136225	136263	136147	136205	136158	136181
136220	136214	136226	136264	136148	136206	136159	136182
136221	136215	136227	136265	136149	136207	136160	136183
136222	136216	136228	136266	136150	136208	136161	136184
136223	136217	136229	136267	136151	136209	136162	136185
136224	136218	136230	136268	136152	136210	136163	136186
136225	136219	136231	136269	136153	136211	136164	136187
136226	136220	136232	136270	136154	136212	136165	136188
136227	136221	136233	136271	136155	136213	136166	136189
136228	136222	136234	136272	136156	136214	136167	136190
136229	136223	136235	136273	136157	136215	136168	136191
136230	136224	136236	136274	136158	136216	136169	136192
136231	136225	136237	136275	136159	136217	136170	136193
136232	136226	136238	136276	136160	136218	136171	136194
136233	136227	136239	136277	136161	136219	136172	136195
136234	136228	136240	136278	136162	136220	136173	136196
136235	136229	136241	136279	136163	136221	136174	136197
136236	136230	136242	136280	136164	136222	136175	136198
136237	136231	136243	136281	136165	136223	136176	136199
136238	136232	136244	136282	136166	136224	136177	136200
136239	136233	136245	136283	136167	136225	136178	136201
136240	136234	136246	136284	136168	136226	136179	136202
136241	136235	136247	136285	136169	136227	136180	136203
136242	136236	136248	136286	136170	136228	136181	136204
136243	136237	136249	136287	136171	136229	136182	136205
136244	136238	136250	136288	136172	136230	136183	136206
136245	136239	136251	136289	136173	136231	136184	136207
136246	136240	136252	152485	136174	136232	136185	136208
136247	136241	136253	152486	136175	136233	136186	136209
136248	136242	136254	152487	136176	136234	136187	136210
136249	136243	136255	152488	136177	136235	136188	136211
136250	136244	136256	152489	136178	136236	136189	136212
136251	136245	136257	152490	136179	136237	136190	136213
136252	136246	136258	152491	136180	136238	136191	136214
136253	136247	136259	152492	136181	136239	136192	136215
136254	136248	136260	152493	136182	136240	136193	136216
136255	136249	136261	152494	136183	136241	136194	136217
136256	136250	136262	152495	136184	136242	136195	136218
136257	136251	136263	152496	136185	136243	136196	136219
136258	136252	136264	152497	136186	136244	136197	136220
136259	136253	136265	152498	136187	136245	136198	136221
136260	136254	136266	152499	136188	136246	136199	136222
136261	136255	136267	152500	136189	136247	136200	136223
136262	136256	136268	152501	136190	136248	136201	136224
136263	136257	136269	152502	136191	136249	136202	136225
136264	136258	136270	152503	136192	136250	136203	136226
136265	136259	136271	152504	136193	136251	136204	136227
136266	136260	136272	152505	136194	136252	136205	136228
136267	136261	136273	152506	136195	136253	136206	136229
136268	136262	136274	152507	136196	136254	136207	136230
136269	136263	136275	152508	136197	136255	136208	136231
136270	136264	136276	152509	136198	136256	136209	136232
136271	136265	136277	152510	136199	136257	136210	136233
136272	136266	136278	152511	136200	136258	136211	136234
136273	136267	136279	152512	136201	136259	136212	136235
136274	136268	136280	152513	136202	136260	136213	136236
136275	136269	136281	152514	136203	136261	136214	136237
136276	136270	136282	152515	136204	136262	136215	136238
136277	136271	136283	152516	136205	136263	136216	136239
136278	136272	136284	152517	136206	136264	136217	136240
136279	136273	136285	152518	136207	136265	136218	136241
136280	136274	136286	152519	136208	136266	136219	136242
136281	136275	136287	152520	136209	136267	136220	136243
136282	136276	136288	152521	136210	136268	136221	136244
136283	136277	136289	152522	136211	136269	136222	136245
136284	136278	136290	152523	136212	136270	136223	136246
136285	136279	136291	152524	136213	136271	136224	136247
136286	136280	136292	152525	136214	136272	136225	136248
136287	136281	136293	152526	136215	136273	136226	136249
136288	136282	136294	152527	136216	136274	136227	136250
136289	136283	136295	152528	136217	136275	136228	136251
136290	136284	136296	152529	136218	136276	136229	136252
136291	136285	136297	152530	136219	136277	136230	136253
136292	136286	136298	152531	136220	136278	136231	136254
136293	136287	136299	152532	136221	136279	136232	136255
136294	136288	136300	152533	136222	136280	136233	136256
136295	136289	136301	152534	136223	136281	136234	136257
136296	136290	136302	152535	136224	136282	136235	136258
136297	136291	136303	152536	136225	136283	136236	136259
136298	136292	136304	152537	136226	136284	136237	136260
136299	136293	136305	152538	136227	136285	136238	136261
136300	136294	136306	152539	136228	136286	136239	136262
136301	136295	136307	152540	136229	136287	136240	136263
136302	136296	136308	152541	136230	136288	136241	136264
136303	136297	136309	152542	136231	136289	136242	136265
136304	136298	136310	152608	136232	136290	136243	136266
136305	136299	136311	152609	136233	136291	136244	136267
136306	136300	136312	152610	136234	136292	136245	136268
136307	136301	136313	152611	136235	136293	136246	136269
136308	136302	136314	152612	136236	136294	136247	136270
136309	136303	136315	152613	136237	136295	136248	136271
136310	136304	136316	152614	136238	136296	136249	136272
136311	136305	136317	152615	136239	136297	136250	136273
136312	136306	136318	152616	136240	136298	136251	136274
136313	136307	136319	152617	136241	136299	136252	136275
136314	136308	136320	152618	136242	136300	136253	136276
136315	136309	136321	152619	136243	136301	136254	136277
136316	136310	136322	152620	136244	136302	136255	136278
136317	136311	136323	152621	136245	136303	136256	136279
136318	136312	136324	152622	136246	136304	136257	136280
136319	136313	136325	152623	136247	136305	136258	136281
136320	136314	136326	152624	136248	136306	136259	136282
136321	136315	136327	152625	136249	136307	136260	136283
136322	136316	136328	152626	136250	136308	136261	136284
136323	136317	136329	152627	136251	136309	136262	136285
136324	136318	136330	152628	136252	136310	136263	136286
136325	136319	136331	152629	136253	136311	136264	136287
136326	136320	136332	152630	136254	136312	136265	136288
136327	136321	136333	152631	136255	136313	136266	136289
136328	136322	136334	152632	136256	136314	136267	136290
136329	136323	136335	152633	136257	136315	136268	136291
136330	136324	136336	152634	136258	136316	136269	136292
136331	136325	136337	152635	136259	136317	136270	136293
136332	136326	136338	152636	136260	136318	136271	136294
136333	136327	136339	152637	136261	136319	136272	136295
136334	136328	136340	152638	136262	136320	136273	136296
136335	136329	136341	152639	136263	136321	136274	136297
136336	136330	136342	152640	136264	136322	136275	136298
136337	136331	136343	152641	136265	136323	136276	136299
136338	136332	136344	152642	136266	136324	136277	136300
136339	136333	136345	152643	136267	136325	136278	136301
136340	136334	136346	152644	136268	136326	136279	136302
136341	136335	136347	152645	136269	136327	136280	136303
136342	136336	136348	152646	136270	136328	136281	136304
136343	136337	136349	152647	136271	136329	136282	136305
136344	136338	136350	152648	136272	136330	136283	136306
136345	136339	136351	152649	136273	136331	136284	136307
136346	136340	136352	152650	136274	136332	136285	136308
136347	136341	136353	152651	136275	136333	136286	136309
136348	136342	136354	152652	136276	136334	136287	136310
136349	136343	136355	152653	136277	136335	136288	136311
136350	136344	136356	152654	136278	136336	136289	136312
136351	136345	136357	152655	136279	136337	136290	136313
136352	136346	136358	152656	136280	136338	136291	136314
136353	136347	136359	152657	136281	136339	136292	136315
136354	136348	136360	152658	136282	136340	136293	136316
136355	136349	136361	152659	136283	136341	136294	136317
136356	136350	136362	152660	136284	136342	136295	136318
136357	136351	136363	152661	136285	136343	136296	136319
136358	136352	136364	152662	136286	136344	136297	136320
136359	136353	136365	152663	136287	136345	136298	136321
136360	136354	136366	152664	136288	136346	136299	136322
136361	136355	136367	152665	136289	136347	136300	136323
136362	136356	136368	152749	136290	136348	136301	136324
136363	136357	152485	152750	136291	136349	136302	136325
136364	136358	152486	152751	136292	136350	136303	136326
136365	152486	152487	152752	136293	136351	136304	136327
136366	152487	152488	152753	136294	136352	136305	136328
136367	152488	152489	152754	136295	136353	136306	136329
136368	152489	152490	152755	136296	136354	136307	136330
136369	152490	152491	152756	136297	136355	136308	136331
136370	152491	152492	152757	136298	136356	136309	136332
136371	152492	152493	152758	136299	136357	136310	136333
136372	152493	152494	152759	136300	136358	136311	136334
136373	152494	152495	152760	136301	136359	136312	136335
136374	152495	152496	152761	136302	136360	136313	136336
136375	152496	152497	152762	136303	136361	136314	136337
136376	152497	152498	152763	136304	136362	136315	136338
136377	152498	152499	152764	136305	136363	136316	136339
136378	152499	152500	152765	136306	136364	136317	136340
136379	152500	152501	152766	136307	136365	136318	136341
136380	152501	152502	152767	136308	136366	136319	136342
152486	152502	152503	152768	136309	136367	136320	136343
152487	152503	152504	152769	136310	136368	136321	136344
152488	152504	152505	152770	136311	136369	136322	136345
152489	152505	152506	152771	136312	136370	136323	136346
152490	152506	152507	152772	136313	136371	136324	136347
152491	152507	152508	152773	136314	136372	136325	136348
152492	152508	152509	152774	136315	136373	136326	136349
152493	152509	152510	152775	136316	136374	136327	136350
152494	152510	152511	152776	136317	136375	136328	136351
152495	152511	152512	152777	136318	136376	136329	136352
152496	152512	152513	152778	136319	136377	136330	136353
152497	152513	152514	152779	136320	136378	136331	136354
152498	152514	152515	152780	136321	136379	136332	136355
152499	152515	152516	152781	136322	136380	136333	136356
152500	152516	152517	152782	136323	136381	136334	136357
152501	152517	152518	152783	136324	136382	136335	136358
152502	152518	152519	152784	136325	136383	136336	136359
152503	152519	152520	152785	136326	136384	136337	136360
152504	152520	152521	152786	136327	136385	136338	136361
152505	152521	152522	152787	136328	136386	136339	136362
152506	152522	152523	152788	136329	136387	136340	136363
152507	152523	152524	152789	136330	136388	136341	136364
152508	152524	152525	152790	136331	136389	136342	136365
152509	152525	152526	152791	136332	136390	136343	136366
152510	152526	152527	152792	136333	136391	136344	136367
152511	152527	152528	152793	136334	136392	136345	136368
152512	152528	152529	152794	136335	136393	136346	136369
152513	152529	152530	152795	136336	136394	136347	136370
152514	152530	152531	152796	136337	136395	136348	136371
152515	152531	152532	152797	136338	136396	136349	136372
152516	152532	152533	152798	136339	136397	136350	136373
152517	152533	152534	152799	136340	136398	136351	136374
152518	152534	152535	152800	136341	136399	136352	136375
152519	152535	152536	152801	136342	136400	136353	152486
152520	152536	152537	152802	136343	136401	136354	152487
152521	152537	152538	152803	136344	136402	136355	152488
152522	152538	152539	152804	136345	136403	136356	152489
152523	152539	152540	152805	136346	136404	136357	152490
152524	152540	152541	152806	136347	136405	136358	152491
152525	152541	152542	152807	136348	136406	136359	152492
152526	152542	152608	152808	136349	136407	136360	152493
152527	152611	152609	152809	136350	136408	136361	152494
152528	152612	152610	152810	136351	136409	136362	152495
152529	152613	152611	152811	136352	136410	136363	152496
152530	152614	152612	152812	136353	136411	136364	152497
152531	152615	152613	152813	136354	136412	136365	152498
152532	152616	152614	152814	136355	136413	136366	152499
152533	152617	152615	152815	136356	136414	136367	152500
152534	152618	152616	152816	136357	136415	136368	152501
152535	152619	152617	152817	136358	136416	136369	152502
152536	152620	152618	152818	136359	136417	136370	152503
152537	152621	152619	152819	136360	136418	136371	152504
152538	152622	152620	152820	136361	136419	136372	152505
152539	152623	152621	152821	136362	136420	136373	152506
152540	152624	152622	152822	136363	136421	136374	152507
152541	152625	152623	152823	136364	152486	136375	152508
152542	152626	152624	152824	136365	152487	136376	152509
152608	152627	152625	152825	136366	152488	136377	152510
152609	152628	152626	152826	136367	152489	136378	152511
152610	152629	152627	152827	136368	152490	136379	152512
152611	152630	152628	152828	136369	152491	136380	152513
152612	152631	152629	152829	136370	152492	136381	152514
152613	152632	152630	152830	136371	152493	136382	152515
152614	152633	152631	152831	136372	152494	136383	152516
152615	152634	152632	152832	136373	152495	136384	152517
152616	152635	152633	152833	136374	152496	136385	152518
152617	152636	152634	152834	136375	152497	136386	152519
152618	152637	152635	152835	136376	152498	136387	152520
152619	152638	152636	152836	136377	152499	136388	152521
152620	152639	152637	152837	136378	152500	136389	152522
152621	152640	152638	152838	136379	152501	136390	152523
152622	152641	152639	152839	136380	152502	136391	152524
152623	152642	152640	152840	136381	152503	136392	152525
152624	152643	152641	152841	136382	152504	136393	152526
152625	152644	152642	152842	136383	152505	136394	152527
152626	152645	152643	152843	136384	152506	136395	152528
152627	152646	152644	152844	136385	152507	136396	152529
152628	152647	152645	152845	136386	152508	136397	152530
152629	152648	152646	152846	136387	152509	136398	152531
152630	152649	152647	152847	136388	152510	136399	152532
152631	152650	152648	152848	136389	152511	136400	152533
152632	152651	152649	152849	136390	152512	136401	152534
152633	152652	152650	152850	136391	152513	136402	152535
152634	152653	152651	152851	136392	152514	136403	152536
152635	152654	152652	152852	136393	152515	136404	152537
152636	152655	152653	152853	136394	152516	136405	152538
152637	152656	152654	152854	136395	152517	152486	152539
152638	152657	152655	152855	136396	152518	152487	152540
152639	152658	152656	152856	136397	152519	152488	152541
152640	152659	152657	152857	136398	152520	152489	152542
152641	152660	152658	152858	136399	152521	152490	152608
152642	152661	152659	152859	136400	152522	152491	152609
152643	152662	152660	152860	136401	152523	152492	152610
152644	152663	152661	152861	136402	152524	152493	152611
152645	152664	152662	152862	136403	152525	152494	152612
152646	152665	152663	152863	136404	152526	152495	152613
152647	152666	152664	152864	136405	152527	152496	152614
152648	152667	152665	152865	136406	152528	152497	152615
152649	152668	152700	152866	136407	152529	152498	152616
152650	152669	152701	152867	136408	152530	152499	152617
152651	152670	152702	152868	136409	152531	152500	152618
152652	152671	152703	152869	136410	152532	152501	152619
152653	152672	152704	152870	136411	152533	152502	152620
152654	152673	152705	152871	136412	152534	152503	152621
152655	152674	152706	152872	136413	152535	152504	152622
152656	152675	152707	152873	136414	152536	152505	152623
152657	152676	152708	152874	136415	152537	152506	152624
152658	152677	152709	152875	136416	152538	152507	152625
152659	152678	152710	152876	136417	152539	152508	152626
152660	152679	152711	152877	136418	152540	152509	152627
152661	152680	152712	152878	136419	152541	152510	152628
152662	152681	152713	152879	136420	152542	152511	152629
152663	152682	152714	152880	136421	152608	152512	152630
152664	152683	152715	152881	136422	152609	152513	152631
152665	152684	152716	152882	136423	152610	152514	152632
152666	152685	152717	152883	136424	152611	152515	152633
152667	152686	152718	152884	136425	152612	152516	152634
152668	152687	152719	152885	136426	152613	152517	152635
152669	152688	152720	152886	136427	152614	152518	152636
152670	152689	152721	152887	136428	152615	152519	152637
152671	152690	152722	152888	136429	152616	152520	152638
152672	152691	152723	152889	136430	152617	152521	152639
152673	152692	152724	152890	136431	152618	152522	152640
152674	152693	152725	152891	136432	152619	152523	152641
152675	152694	152726	152892	136433	152620	152524	152642
152676	152695	152727	152893	136434	152621	152525	152643
152677	152696	152728	152894	136435	152622	152526	152644
152678	152697	152729	152895	136436	152623	152527	152645
152679	152698	152730	152896	136437	152624	152528	152646
152680	152699	152731	152897	136438	152625	152529	152647
152681	152700	152732	152898	136439	152626	152530	152648
152682	152701	152733	152899	136440	152627	152531	152649
152683	152702	152734	152900	136441	152628	152532	152650
152684	152703	152735	152901	136442	152629	152533	152651
152685	152704	152736	152902	136443	152630	152534	152652
152686	152705	152737	152903	136444	152631	152535	152653
152687	152706	152738	152904	136445	152632	152536	152654
152688	152707	152739	152905	136446	152633	152537	152655
152689	152708	152740	152906	136447	152634	152538	152656
152690	152709	152741	152907	136448	152635	152539	152657
152691	152710	152742	152908	136449	152636	152540	152658
152692	152711	152743	152909	136450	152637	152541	152659
152693	152712	152744	152910	136451	152638	152542	152660
152694	152713	152745	152911	136452	152639	152608	152661
152695	152714	152746	152912	136453	152640	152609	152662
152696	152715	152747	152913	136454	152641	152610	152663
152697	152716	152748	152914	136455	152642	152611	152664
152698	152717	152749	152915	136456	152643	152612	152665
152699	152718	152750	152916	136457	152644	152613	152666
152700	152719	152751	152917	136458	152645	152614	152667
152701	152720	152752	152918	136459	152646	152615	152668
152702	152721	152753	152919	136460	152647	152616	152669
152703	152722	152754	152920	136461	152648	152617	152670
152704	152723	152755	152921	136462	152649	152618	152671
152705	152724	152756	152922	136463	152650	152619	152672
152706	152725	152757	152923	136464	152651	152620	152673
152707	152726	152758	152924	136465	152652	152621	152674
152708	152727	152759	152925	136466	152653	152622	152675
152709	152728	152760	152926	136467	152654	152623	152676
152710	152729	152761	152927	152485	152655	152624	152677
152711	152730	152762	152928	152486	152656	152625	152678
152712	152731	152763	152929	152487	152657	152626	152679
152713	152732	152764	152930	152488	152658	152627	152680
152714	152733	152765	152931	152489	152659	152628	152681
152715	152734	152766	152932	152490	152660	152629	152682
152716	152735	152767	152933	152491	152661	152630	152683
152717	152736	152768	152934	152492	152662	152631	152684
152718	152737	152769	152935	152493	152663	152632	152685
152719	152738	152770	152936	152494	152664	152633	152686
152720	152739	152771	152937	152495	152665	152634	152687
152721	152740	152772	152938	152496	152666	152635	152688
152722	152741	152773	152939	152497	152667	152636	152689
152723	152742	152774	152940	152498	152668	152637	152690
152724	152743	152775	152941	152499	152669	152638	152691
152725	152744	152776	152942	152500	152670	152639	152692
152726	152745	152777	152943	152501	152671	152640	152693
152727	152746	152778	152944	152502	152672	152641	152694
152728	152747	152779	152945	152503	152673	152642	152695
152729	152748	152780	152946	152504	152674	152643	152696
152730	152749	152781	152947	152505	152675	152644	152697
152731	152750	152782	152948	152506	152676	152645	152698
152732	152751	152783	152949	152507	152677	152646	152699
152733	152752	152784	152950	152508	152678	152647	152700
152734	152753	152785	152951	152509	152679	152648	152701
152735	152754	152786	152952	152510	152680	152649	152702
152736	152755	152787	152953	152511	152681	152650	152703
152737	152756	152788	152954	152512	152682	152651	152704
152738	152757	152789	152955	152513	152683	152652	152705
152739	152758	152790	152956	152514	152684	152653	152706
152740	152759	152791	152957	152515	152685	152654	152707
152741	152760	152792	152958	152516	152686	152655	152708
152742	152761	152793	152959	152517	152687	152656	152709
152743	152762	152794	152960	152518	152688	152657	152710
152744	152763	152795	152961	152519	152689	152658	152711
152745	152764	152796	152962	152520	152690	152659	152712
152746	152765	152797	152963	152521	152691	152660	152713
152747	152766	152798	152964	152522	152692	152661	152714
152748	152767	152799	152965	152523	152693	152662	152715
152749	152768	152800	152966	152524	152694	152663	152716
152750	152769	152801	152967	152525	152695	152664	152717
152751	152770	152802	152968	152526	152696	152665	152718
152752	152771	152803	152969	152527	152697	152666	152719
152753	152772	152804	152970	152528	152698	152667	152720
152754	152773	152805	152971	152529	152699	152668	152721
152755	152774	152806	152972	152530	152700	152669	152722
152756	152775	152807	152973	152531	152701	152670	152723
152757	152776	152808	152974	152532	152702	152671	152724
152758	152777	152809	152975	152533	152703	152672	152725
152759	152778	152810	152976	152534	152704	152673	152726
152760	152779	152811	152977	152535	152705	152674	152727
152761	152780	152812	152978	152536	152706	152675	152728
152762	152781	152813	152979	152537	152707	152676	152729
152763	152782	152814	152980	152538	152708	152677	152730
152764	152783	152815	152981	152539	152709	152678	152731
152765	152784	152816	152982	152540	152710	152679	152732
152766	152785	152817	152983	152541	152711	152680	152733
152767	152786	152818	152984	152542	152712	152681	152734
152768	152787	152819	152985	152608	152713	152682	152735
152769	152788	152820	152986	152609	152714	152683	152736
152770	152789	152821	152987	152610	152715	152684	152737
152771	152790	152822	152988	152611	152716	152685	152738
152772	152791	152823	152989	152612	152717	152686	152739
152773	152792	152824	152990	152613	152718	152687	152740
152774	152793	152825	152991	152614	152719	152688	152741
152775	152794	152826	152992	152615	152720	152689	152742
152776	152795	152827	152993	152616	152721	152690	152743
152777	152796	152828	152994	152617	152722	152691	152744
152778	152797	152829	152995	152618	152723	152692	152745
152779	152798	152830	152996	152619	152724	152693	152746
152780	152799	152831	152997	152620	152725	152694	152747
152781	152800	152832	152998	152621	152726	152695	152748
152782	152801	152833	152999	152622	152727	152696	152749
152783	152802	152834	153000	152623	152728	152697	152750
152784	152803	152835	153001	152624	152729	152698	152751
152785	152804	152836	153002	152625	152730	152699	152752
152786	152805	152837	153003	152626	152731	152700	152753
152787	152806	152838	153004	152627	152732	152701	152754
152788	152807	152839	153005	152628	152733	152702	152755
152789	152808	152840	153006	152629	152734	152703	152756
152790	152809	152841	153007	152630	152735	152704	152757
152791	152810	152842	153008	152631	152736	152705	152758
152792	152811	152843	153009	152632	152737	152706	152759
152793	152812	152844	153010	152633	152738	152707	152760
152794	152813	152845	153011	152634	152739	152708	152761
152795	152814	152846	153012	152635	152740	152709	152762
152796	152815	152847	153013	152636	152741	152710	152763
152797	152816	152848	153014	152637	152742	152711	152764
152798	152817	152849	153015	152638	152743	152712	152765
152799	152818	152850	153016	152639	152744	152713	152766
152800	152819	152851	153017	152640	152745	152714	152767
152801	152820	152852	153018	152641	152746	152715	152768
152802	152821	152853	153019	152642	152747	152716	152769
152803	152822	152854	153020	152643	152748	152717	152770
152804	152823	152855	153021	152644	152749	152718	152771
152805	152824	152856	153022	152645	152750	152719	152772
152806	152825	152857	153023	152646	152751	152720	152773
152807	152826	152858	153024	152647	152752	152721	152774
152808	152827	152859	153025	152648	152753	152722	152775
152809	152828	152860	153026	152649	152754	152723	152776
152810	152829	152861	153027	152650	152755	152724	152777
152811	152830	152862	153028	152651	152756	152725	152778
152812	152831	152863	153029	152652	152757	152726	152779
152813	152832	152864	153030	152653	152758	152727	152780
152814	152833	152865	153031	152654	152759	152728	152781
152815	152834	152866	153032	152655	152760	152729	152782
152816	152835	152867	153033	152656	152761	152730	152783
152817	152836	152868	153034	152657	152762	152731	152784
152818	152837	152869	153035	152658	152763	152732	152785
152819	152838	152870	153036	152659	152764	152733	152786
152820	152839	152871	153037	152660	152765	152734	152787
152821	152840	152872	153038	152661	152766	152735	152788
152822	152841	152873	153039	152662	152767	152736	152789
152823	152842	152874	153040	152663	152768	152737	152790
152824	152843	152875	153041	152664	152769	152738	152791
152825	152844	152876	153042	152665	152770	152739	152792
152826	152845	152877	153043	152666	152771	152740	152793
152827	152846	152878	153044	152667	152772	152741	152794
152828	152847	152879	153045	152668	152773	152742	152795
152829	152848	152880	153046	152669	152774	152743	152796
152830	152849	152881	153047	152670	152775	152744	152797
152831	152850	152882	153048	152671	152776	152745	152798
152832	152851	152883	153049	152672	152777	152746	152799
152833	152852	152884	153050	152673	152778	152747	152800
152834	152853	152885	153051	152674	152779	152748	152801
152835	152854	152886	153052	152675	152780	152749	152802
152836	152855	152887	153053	152676	152781	152750	152803
152837	152856	152888	153054	152677	152782	152751	152804
152838	152857	152889	153055	152678	152783	152752	152805
152839	152858	152890	153056	152679	152784	152753	152806
152840	152859	152891	153057	152680	152785	152754	152807
152841	152860	152892	153058	152681	152786	152755	152808
152842	152861	152893	153059	152682	152787	152756	152809
152843	152862	152894	153060	152683	152788	152757	152810
152844	152863	152895	153061	152684	152789	152758	152811
152845	152864	152896	153062	152685	152790	152759	152812
152846	152865	152897	153063	152686	152791	152760	152813
152847	152866	152898	153064	152687	152792	152761	152814
152848	152867	152899	153065	152688	152793	152762	152815
152849	152868	152900	153066	152689	152794	152763	152816
152850	152869	152901	153067	152690	152795	152764	152817
152851	152870	152902	153068	152691	152796	152765	152818
152852	152871	152903	153069	152692	152797	152766	152819
152853	152872	152904	153070	152693	152798	152767	152820
152854	152873	152905	153071	152694	152799	152768	152821
152855	152874	152906	153072	152695	152800	152769	152822
152856	152875	152907	153073	152696	152801	152770	152823
152857	152876	152908	153074	152697	152802	152771	152824
152858	152877	152909	153075	152698	152803	152772	152825
152859	152878	152910	153076	152699	152804	152773	152826
152860	152879	152911	153077	152700	152805	152774	152827
152861	152880	152912	153078	152701	152806	152775	152828
152862	152881	152913	153079	152702	152807	152776	152829
152863	152882	152914	153080	152703	152808	152777	152830
152864	152883	152915	153081	152704	152809	152778	152831
152865	152884	152916	153082	152705	152810	152779	152832
152866	152885	152917	153083	152706	152811	152780	152833
152867	152886	152918	153084	152707	152812	152781	152834
152868	152887	152919	153085	152708	152813	152782	152835
152869	152888	152920	153086	152709	152814	152783	152836
152870	152889	152921	153087	152710	152815	152784	152837
152871	152890	152922	153088	152711	152816	152785	152838
152872	152891	152923	153089	152712	152817	152786	152839
152873	152892	152924	153090	152713	152818	152787	152840
152874	152893	152925	153091	152714	152819	152788	152841
152875	152894	152926	153092	152715	152820	152789	152842
152876	152895	152927	153093	152716	152821	152790	152843
152877	152896	152928	153094	152717	152822	152791	152844
152878	152897	152929	153095	152718	152823	152792	152845
152879	152898	152930	153096	152719	152824	152793	152846
152880	152899	152931	153097	152720	152825	152794	152847
152881	152900	152932	153098	152721	152826	152795	152848
152882	152901	152933	153099	152722	152827	152796	152849
152883	152902	152934	153100	152723	152828	152797	152850
152884	152903	152935	153101	152724	152829	152798	152851
152885	152904	152936	153102	152725	152830	152799	152852
152886	152905	152937	153103	152726	152831	152800	152853
152887	152906	152938	153104	152727	152832	152801	152854
152888	152907	152939	153105	152728	152833	152802	152855
152889	152908	152940	153106	152729	152834	152803	152856
152890	152909	152941	153107	152730	152835	152804	152857
152891	152910	152942	153108	152731	152836	152805	152858
152892	152911	152943	153109	152732	152837	152806	152859
152893	152912	152944	153110	152733	152838	152807	152860
152894	152913	152945	153111	152734	152839	152808	152861
152895	152914	152946	153112	152735	152840	152809	152862
152896	152915	152947	153113	152736	152841	152810	152863
152897	152916	152948	153114	152737	152842	152811	152864
152898	152917	152949	153115	152738	152843	152812	152865
152899	152918	152950	153116	152739	152844	152813	152866
152900	152919	152951	153117	152740	152845	152814	152867
152901	152920	152952	153118	152741	152846	152815	152868
152902	152921	152953	153119	152742	152847	152816	152869
152903	152922	152954	153120	152743	152848	152817	152870
152904	152923	152955	153121	152744	152849	152818	152871
152905	152924	152956	153122	152745	152850	152819	152872
152906	152925	152957	153123	152746	152851	152820	152873
152907	152926	152958	153124	152747	152852	152821	152874
152908	152927	152959	153125	152748	152853	152822	152875
152909	152928	152960	153126	152749	152854	152823	152876
152910	152929	152961	153127	152750	152855	152824	152877
152911	152930	152962	153128	152751	152856	152825	152878
152912	152931	152963	153129	152752	152857	152826	152879
152913	152932	152964	153130	152753	152858	152827	152880
152914	152933	152965	153131	152754	152859	152828	152881
152915	152934	152966	153132	152755	152860	152829	152882
152916	152935	152967	153133	152756	152861	152830	152883
152917	152936	152968	153134	152757	152862	152831	152884
152918	152937	152969	153135	152758	152863	152832	152885
152919	152938	152970	153136	152759	152864	152833	152886
152920	152939	152971	153137	152760	152865	152834	152887
152921	152940	152972	153138	152761	152866	152835	152888
152922	152941	152973	153139	152762	152867	152836	152889
152923	152942	152974	153140	152763	152868	152837	152890
152924	152943	152975	153141	152764	152869	152838	152891
152925	152944	152976	153142	152765	152870	152839	152892
152926	152945	152977	153143	152766	152871	152840	152893
152927	152946	152978	153144	152767	152872	152841	152894
152928	152947	152979	153145	152768	152873	152842	152895
152929	152948	152980	153146	152769	152874	152843	152896
152930	152949	152981	153147	152770	152875	152844	152897
152931	152950	152982	153148	152771	152876	152845	152898
152932	152951	152983	153149	152772	152877	152846	152899
152933	152952	152984	153150	152773	152878	152847	152900
152934	152953	152985	153151	152774	152879	152848	152901
152935	152954	152986	153152	152775	152880	152849	152902
152936	152955	152987	153153	152776	152881	152850	152903
152937	152956	152988	153154	152777	152882	152851	152904
152938	152957	152989	153155	152778	152883	152852	152905
152939	152958	152990	153156	152779	152884	152853	152906
152940	152959	152991	153157	152780	152885	152854	152907
152941	152960	152992	153158	152781	152886	152855	152908
152942	152961	152993	153159	152782	152887	152856	152909
152943	152962	152994	153160	152783	152888	152857	152910
152944	152963	152995	153161	152784	152889	152858	152911
152945	152964	152996	153162	152785	152890	152859	152912
152946	152965	152997	153163	152786	152891	152860	152913
152947	152966	152998	153164	152787	152892	152861	152914
152948	152967	152999	153165	152788	152893	152862	152915
152949	152968	153000	153166	152789	152894	152863	152916
152950	152969	153001	153167	152790	152895	152864	152917
152951	152970	153002	153168	152791	152896	152865	152918
152952	152971	153003	153169	152792	152897	152866	152919
152953	152972	153004	153170	152793	152898	152867	152920
152954	152973	153005	153171	152794	152899	152868	152921
152955	152974	153006	153172	152795	152900	152869	152922
152956	152975	153007	153173	152796	152901	152870	152923
152957	152976	153008	153174	152797	152902	152871	152924
152958	152977	153009	153175	152798	152903	152872	152925
152959	152978	153010	153176	152799	152904	152873	152926
152960	152979	153011	153177	152800	152905	152874	152927
152961	152980	153012	153178	152801	152906	152875	152928
152962	152981	153013	153179	152802	152907	152876	152929
152963	152982	153014	153180	152803	152908	152877	152930
152964	152983	153015	153181	152804	152909	152878	152931
152965	152984	153016	153182	152805	152910	152879	152932
152966	152985	153017	153183	152806	152911	152880	152933
152967	152986	153018	153184	152807	152912	152881	152934
152968	152987	153019	153185	152808	152913	152882	152935
152969	152988	153020	153186	152809	152914	152883	152936
152970	152989	153021	153187	152810	152915	152884	152937
152971	152990	153022	153188	152811	152916	152885	152938
152972	152991	153023	153189	152812	152917	152886	152939
152973	152992	153024	153190	152813	152918	152887	152940
152974	152993	153025	153191	152814	152919	152888	152941
152975	152994	153026	153192	152815	152920	152889	152942
152976	152995	153027	153193	152816	152921	152890	152943
152977	152996	153028	153194	152817	152922	152891	152944
152978	152997	153029	153195	152818	152923	152892	152945
152979	152998	153030	153196	152819	152924	152893	152946
152980	152999	153031	153197	152820	152925	152894	152947
152981	153000	153032	153198	152821	152926	152895	152948
152982	153001	153033	153199	152822	152927	152896	152949
152983	153002	153034	153200	152823	152928	152897	152950
152984	153003	153035	153201	152824	152929	152898	152951
152985	153004	153036	153202	152825	152930	152899	152952
152986	153005	153037	153203	152826	152931	152900	152953
152987	153006	153038	153204	152827	152932	152901	152954
152988	153007	153039	153205	152828	152933	152902	152955
152989	153008	153040	153206	152829	152934	152903	152956
152990	153009	153041	153207	152830	152935	152904	152957
152991	153010	153042	153208	152831	152936	152905	152958
152992	153011	153043	153209	152832	152937	152906	152959
152993	153012	153044	153210	152833	152938	152907	152960
152994	153013	153045	153211	152834	152939	152908	152961
152995	153014	153046	153212	152835	152940	152909	152962
152996	153015	153047	153213	152836	152941	152910	152963
152997	153016	153048	153214	152837	152942	152911	152964
152998	153017	153049	153215	152838	152943	152912	152965
152999	153018	153050	153216	152839	152944	152913	152966
153000	153019	153051	153217	152840	152945	152914	152967
153001	153020	153052	153218	152841	152946	152915	152968
153002	153021	153053	153219	152842	152947	152916	152969
153003	153022	153054	153220	152843	152948	152917	152970
153004	153023	153055	153221	152844	152949	152918	152971
153005	153024	153056	153222	152845	152950	152919	152972
153006	153025	153057	153223	152846	152951	152920	152973
153007	153026	153058	153224	152847	152952	152921	152974
153008	153027	153059	153225	152848	152953	152922	152975
153009	153028	153060	153226	152849	152954	152923	152976
153010	153029	153061	153227	152850	152955	152924	152977
153011	153030	153062	153228	152851	152956	152925	152978
153012	153031	153063	153229	152852	152957	152926	152979
153013	153032	153064	153230	152853	152958	152927	152980
153014	153033	153065	153231	152854	152959	152928	152981
153015	153034	153066	153232	152855	152960	152929	152982
153016	153035	153067	153233	152856	152961	152930	152983
153017	153036	153068	153234	152857	152962	152931	152984
153018	153037	153069	153235	152858	152963	152932	152985
153019	153038	153070	153236	152859	152964	152933	152986
153020	153039	153071	153237	152860	152965	152934	152987
153021	153040	153072	153238	152861	152966	152935	152988
153022	153041	153073	153239	152862	152967	152936	152989
153023	153042	153074	153240	152863	152968	152937	152990
153024	153043	153075	153241	152864	152969	152938	152991
153025	153044	153076	153242	152865	152970	152939	152992
153026	153045	153077	153243	152866	152971	152940	152993
153027	153046	153078	153244	152867	152972	152941	152994
153028	153047	153079	153245	152868	152973	152942	152995
153029	153048	153080	153246	152869	152974	152943	152996
153030	153049	153081	153247	152870	152975	152944	152997
153031	153050	153082	153248	152871	152976	152945	152998
153032	153051	153083	153249	152872	152977	152946	152999
153033	153052	153084	153250	152873	152978	152947	153000
153034	153053	153085	153251	152874	152979	152948	153001
153035	153054	153086	153252	152875	152980	152949	153002
153036	153055	153087	153253	152876	152981	152950	153003
153037	153056	153088	153254	152877	152982	152951	153004
153038	153057	153089	153255	152878	152983	152952	153005
153039	153058	153090	153256	152879	152984	152953	153006
153040	153059	153091	153257	152880	152985	152954	153007
153041	153060	153092	153258	152881	152986	152955	153008
153042	153061	153093	153259	152882	152987	152956	153009
153043	153062	153094	153260	152883	152988	152957	153010
153044	153063	153095	153261	152884	152989	152958	153011
153045	153064	153096	153262	152885	152990	152959	153012
153046	153065	153097	153263	152886	152991	152960	153013
153047	153066	153098	153264	152887	152992	152961	153014
153048	153067	153099	153265	152888	152993	152962	153015
153049	153068	153100	153266	152889	152994	152963	153016
153050	153069	153101	153267	152890	152995	152964	153017
153051	153070	153102	153268	152891	152996	152965	153018
153052	153071	153103	153269	152892	152997	152966	153019
153053	153072	153104	153270	152893	152998	152967	153020
153054	153073	153105	153271	152894	152999	152968	153021
153055	153074	153106	153272	152895	153000	152969	153022
153056	153075	153107	153273	152896	153001	152970	153023
153057	153076	153108	153274	152897	153002	152971	153024
153058	153077	153109	153275	152898	153003	152972	153025
153059	153078	153110	153276	152899	153004	152973	153026
153060	153079	153111	153277	152900	153005	152974	153027
153061	153080	153112	153278	152901	153006	152975	153028
153062	153081	153113	153279	152902	153007	152976	153029
153063	153082	153114	153280	152903	153008	152977	153030
153064	153083	153115	153281	152904	153009	152978	153031
153065	153084	153116	153282	152905	153010	152979	153032
153066	153085	153117	153283	152906	153011	152980	153033
153067	153086	153118	153284	152907	153012	152981	153034
153068	153087	153119	153285	152908	153013	152982	153035
153069	153088	153120	153286	152909	153014	152983	153036
153070	153089	153121	153287	152910	153015	152984	153037
153071	153090	153122	153288	152911	153016	152985	153038
153072	153091	153123	153289	152912	153017	152986	153039
153073	153092	153124	153290	152913	153018	152987	153040
153074	153093	153125	153291	152914	153019	152988	153041
153075	153094	153126	153292	152915	153020	152989	153042
153076	153095	153127	153293	152916	153021	152990	153043
153077	153096	153128	153294	152917	153022	152991	153044
153078	153097	153129	153295	152918	153023	152992	153045
153079	153098	153130	153296	152919	153024	152993	153046
153080	153099	153131	153297	152920	153025	152994	153047
153081	153100	153132	153298	152921	153026	152995	153048
153082	153101	153133	153299	152922	153027	152996	153049
153083	153102	153134	153300	152923	153028	152997	153050
153084	153103	153135	153301	152924	153029	152998	153051
153085	153104	153136	153302	152925	153030	152999	153052
153086	153105	153137	153303	152926	153031	153000	153053
153087	153106	153138	153304	152927	153032	153001	153054
153088	153107	153139	153305	152928	153033	153002	153055
153089	153108	153140	153306	152929	153034	153003	153056
153090	153109	153141	153307	152930	153035	153004	153057
153091	153110	153142	153308	152931	153036	153005	153058
153092	153111	153143	153309	152932	153037	153006	153059
153093	153112	153144	153310	152933	153038	153007	153060
153094	153113	153145	153311	152934	153039	153008	153061
153095	153114	153146	153312	152935	153040	153009	153062
153096	153115	153147	153313	152936	153041	153010	153063
153097	153116	153148	153314	152937	153042	153011	153064
153098	153117	153149	153315	152938	153043	153012	153065
153099	153118	153150	153316	152939	153044	153013	153066
153100	153119	153151	153317	152940	153045	153014	153067
153101	153120	153152	153318	152941	153046	153015	153068
153102	153121	153153	153319	152942	153047	153016	153069
153103	153122	153154	153320	152943	153048	153017	153070
153104	153123	153155	153321	152944	153049	153018	153071
153105	153124	153156	153322	152945	153050	153019	153072
153106	153125	153157	153323	152946	153051	153020	153073
153107	153126	153158	153324	152947	153052	153021	153074
153108	153127	153159	153325	152948	153053	153022	153075
153109	153128	153160	153326	152949	153054	153023	153076
153110	153129	153161	153327	152950	153055	153024	153077
153111	153130	153162	153328	152951	153056	153025	153078
153112	153131	153163	153329	152952	153057	153026	153079
153113	153132	153164	153330	152953	153058	153027	153080
153114	153133	153165	153331	152954	153059	153028	153081
153115	153134	153166	153332	152955	153060	153029	153082
153116	153135	153167	153333	152956	153061	153030	153083
153117	153136	153168	153334	152957	153062	153031	153084
153118	153137	153169	153335	152958	153063	153032	153085
153119	153138	153170	153336	152959	153064	153033	153086
153120	153139	153171	153337	152960	153065	153034	153087
153121	153140	153172	153338	152961	153066	153035	153088
153122	153141	153173	153339	152962	153067	153036	153089
153123	153142	153174	153340	152963	153068	153037	153090
153124	153143	153175	153341	152964	153069	153038	153091
153125	153144	153176	153342	152965	153070	153039	153092
153126	153145	153177	153343	152966	153071	153040	153093
153127	153146	153178	153344	152967	153072	153041	153094
153128	153147	153179	153345	152968	153073	153042	153095
153129	153148	153180	153346	152969	153074	153043	153096
153130	153149	153181	153347	152970	153075	153044	153097
153131	153150	153182	153348	152971	153076	153045	153098
153132	153151	153183	153349	152972	153077	153046	153099
153133	153152	153184	153350	152973	153078	153047	153100
153134	153153	153185	153351	152974	153079	153048	153101
153135	153154	153186	153352	152975	153080	153049	153102
153136	153155	153187	153353	152976	153081	153050	153103
153137	153156	153188	153354	152977	153082	153051	153104
153138	153157	153189	153355	152978	153083	153052	153105
153139	153158	153190	153356	152979	153084	153053	153106
153140	153159	153191	153357	152980	153085	153054	153107
153141	153160	153192	153358	152981	153086	153055	153108
153142	153161	153193	153359	152982	153087	153056	153109
153143	153162	153194	153360	152983	153088	153057	153110
153144	153163	153195	153361	152984	153089	153058	153111
153145	153164	153196	153362	152985	153090	153059	153112
153146	153165	153197	153363	152986	153091	153060	153113
153147	153166	153198	153364	152987	153092	153061	153114
153148	153167	153199	153365	152988	153093	153062	153115
153149	153168	153200	153366	152989	153094	153063	153116
153150	153169	153201	153367	152990	153095	153064	153117
153151	153170	153202	153368	152991	153096	153065	153118
153152	153171	153203	153369	152992	153097	153066	153119
153153	153172	153204	153370	152993	153098	153067	153120
153154	153173	153205	153371	152994	153099	153068	153121
153155	153174	153206	153372	152995	153100	153069	153122
153156	153175	153207	153373	152996	153101	153070	153123
153157	153176	153208	153374	152997	153102	153071	153124
153158	153177	153209	153375	152998	153103	153072	153125
153159	153178	153210	153376	152999	153104	153073	153126
153160	153179	153211	153377	153000	153105	153074	153127
153161	153180	153212	153378	153001	153106	153075	153128
153162	153181	153213	153379	153002	153107	153076	153129
153163	153182	153214	153380	153003	153108	153077	153130
153164	153183	153215	153381	153004	153109	153078	153131
153165	153184	153216	153382	153005	153110	153079	153132
153166	153185	153217	153383	153006	153111	153080	153133
153167	153186	153218	153384	153007	153112	153081	153134
153168	153187	153219	153385	153008	153113	153082	153135
153169	153188	153220	153386	153009	153114	153083	153136
153170	153189	153221	153387	153010	153115	153084	153137
153171	153190	153222	153388	153011	153116	153085	153138
153172	153191	153223	153389	153012	153117	153086	153139
153173	153192	153224	153390	153013	153118	153087	153140
153174	153193	153225	153391	153014	153119	153088	153141
153175	153194	153226	153392	153015	153120	153089	153142
153176	153195	153227	153393	153016	153121	153090	153143
153177	153196	153228	153394	153017	153122	153091	153144
153178	153197	153229	153395	153018	153123	153092	153145
153179	153198	153230	153396	153019	153124	153093	153146
153180	153199	153231	153397	153020	153125	153094	153147
153181	153200	153232	153398	153021	153126	153095	153148
153182	153201	153233	153399	153022	153127	153096	153149
153183	153202	153234	153400	153023	153128	153097	153150
153184	153203	153235	153401	153024	153129	153098	153151
153185	153204	153236	153402	153025	153130	153099	153152
153186	153205	153237	153403	153026	153131	153100	153153
153187	153206	153238	153404	153027	153132	153101	153154
153188	153207	153239	153405	153028	153133	153102	153155
153189	153208	153240	153406	153029	153134	153103	153156
153190	153209	153241	153407	153030	153135	153104	153157
153191	153210	153242	153408	153031	153136	153105	153158
153192	153211	153243	153409	153032	153137	153106	153159
153193	153212	153244	153410	153033	153138	153107	153160
153194	153213	153245	153411	153034	153139	153108	153161
153195	153214	153246	153412	153035	153140	153109	153162
153196	153215	153247	153413	153036	153141	153110	153163
153197	153216	153248	153414	153037	153142	153111	153164
153198	153217	153249	153415	153038	153143	153112	153165
153199	153218	153250	153416	153039	153144	153113	153166
153200	153219	153251	153417	153040	153145	153114	153167
153201	153220	153252	153418	153041	153146	153115	153168
153202	153221	153253	153419	153042	153147	153116	153169
153203	153222	153254	153420	153043	153148	153117	153170
153204	153223	153255	153421	153044	153149	153118	153171
153205	153224	153256	153422	153045	153150	153119	153172
153206	153225	153257	153423	153046	153151	153120	153173
153207	153226	153258	153424	153047	153152	153121	153174
153208	153227	153259	153425	153048	153153	153122	153175
153209	153228	153260	153426	153049	153154	153123	153176
153210	153229	153261	153427	153050	153155	153124	153177
153211	153230	153262	153428	153051	153156	153125	153178
153212	153231	153263	153429	153052	153157	153126	153179
153213	153232	153264	153430	153053	153158	153127	153180
153214	153233	153265	153431	153054	153159	153128	153181
153215	153234	153266	153432	153055	153160	153129	153182
153216	153235	153267	153433	153056	153161	153130	153183
153217	153236	153268	153434	153057	153162	153131	153184
153218	153237	153269	153435	153058	153163	153132	153185
153219	153238	153270	153436	153059	153164	153133	153186
153220	153239	153271	153437	153060	153165	153134	153187
153221	153240	153272	153438	153061	153166	153135	153188
153222	153241	153273	153439	153062	153167	153136	153189
153223	153242	153274	153440	153063	153168	153137	153190
153224	153243	153275	153441	153064	153169	153138	153191
153225	153244	153276	153442	153065	153170	153139	153192
153226	153245	153277	153443	153066	153171	153140	153193
153227	153246	153278	153444	153067	153172	153141	153194
153228	153247	153279	153445	153068	153173	153142	153195
153229	153248	153280	153446	153069	153174	153143	153196
153230	153249	153281	153447	153070	153175	153144	153197
153231	153250	153282	153448	153071	153176	153145	153198
153232	153251	153283	153449	153072	153177	153146	153199
153233	153252	153284	153450	153073	153178	153147	153200
153234	153253	153285	153451	153074	153179	153148	153201
153235	153254	153286	153452	153075	153180	153149	153202
153236	153255	153287	153453	153076	153181	153150	153203
153237	153256	153288	153454	153077	153182	153151	153204
153238	153257	153289	153455	153078	153183	153152	153205
153239	153258	153290	153456	153079	153184	153153	153206
153240	153259	153291	153457	153080	153185	153154	153207
153241	153260	153292	153458	153081	153186	153155	153208
153242	153261	153293	153459	153082	153187	153156	153209
153243	153262	153294	153460	153083	153188	153157	153210
153244	153263	153295	153461	153084	153189	153158	153211
153245	153264	153296	153462	153085	153190	153159	153212
153246	153265	153297	153463	153086	153191	153160	153213
153247	153266	153298	153464	153087	153192	153161	153214
153248	153267	153299	153465	153088	153193	153162	153215
153249	153268	153300	153466	153089	153194	153163	153216
153250	153269	153301	153467	153090	153195	153164	153217
153251	153270	153302	153468	153091	153196	153165	153218
153252	153271	153303	153469	153092	153197	153166	153219
153253	153272	153304	153470	153093	153198	153167	153220
153254	153273	153305	153471	153094	153199	153168	153221
153255	153274	153306	153472	153095	153200	153169	153222
153256	153275	153307	153473	153096	153201	153170	153223
153257	153276	153308	153474	153097	153202	153171	153224
153258	153277	153309	153475	153098	153203	153172	153225
153259	153278	153310	153476	153099	153204	153173	153226
153260	153279	153311	153477	153100	153205	153174	153227
153261	153280	153312	153478	153101	153206	153175	153228
153262	153281	153313	153479	153102	153207	153176	153229
153263	153282	153314	153480	153103	153208	153177	153230
153264	153283	153315	153481	153104	153209	153178	153231
153265	153284	153316	153482	153105	153210	153179	153232
153266	153285	153317	153483	153106	153211	153180	153233
153267	153286	153318	153484	153107	153212	153181	153234
153268	153287	153319	153485	153108	153213	153182	153235
153269	153288	153320	153486	153109	153214	153183	153236
153270	153289	153321	153487	153110	153215	153184	153237
153271	153290	153322	153488	153111	153216	153185	153238
153272	153291	153323	153489	153112	153217	153186	153239
153273	153292	153324	153490	153113	153218	153187	153240
153274	153293	153325	153491	153114	153219	153188	153241
153275	153294	153326	153492	153115	153220	153189	153242
153276	153295	153327	153493	153116	153221	153190	153243
153277	153296	153328	153494	153117	153222	153191	153244
153278	153297	153329	153495	153118	153223	153192	153245
153279	153298	153330	153496	153119	153224	153193	153246
153280	153299	153331	153497	153120	153225	153194	153247
153281	153300	153332	153498	153121	153226	153195	153248
153282	153301	153333	153499	153122	153227	153196	153249
153283	153302	153334	153500	153123	153228	153197	153250
153284	153303	153335	153501	153124	153229	153198	153251
153285	153304	153336	153502	153125	153230	153199	153252
153286	153305	153337	153503	153126	153231	153200	153253
153287	153306	153338	153504	153127	153232	153201	153254
153288	153307	153339	153505	153128	153233	153202	153255
153289	153308	153340	153506	153129	153234	153203	153256
153290	153309	153341	153507	153130	153235	153204	153257
153291	153310	153342	153508	153131	153236	153205	153258
153292	153311	153343	153509	153132	153237	153206	153259
153293	153312	153344	153510	153133	153238	153207	153260
153294	153313	153345	153511	153134	153239	153208	153261
153295	153314	153346	153512	153135	153240	153209	153262
153296	153315	153347	153513	153136	153241	153210	153263
153297	153316	153348	153514	153137	153242	153211	153264
153298	153317	153349	153515	153138	153243	153212	153265
153299	153318	153350	153516	153139	153244	153213	153266
153300	153319	153351	153517	153140	153245	153214	153267
153301	153320	153352	153518	153141	153246	153215	153268
153302	153321	153353	153519	153142	153247	153216	153269
153303	153322	153354	153520	153143	153248	153217	153270
153304	153323	153355	153521	153144	153249	153218	153271
153305	153324	153356	153522	153145	153250	153219	153272
153306	153325	153357	153523	153146	153251	153220	153273
153307	153326	153358	153524	153147	153252	153221	153274
153308	153327	153359	153525	153148	153253	153222	153275
153309	153328	153360	153526	153149	153254	153223	153276
153310	153329	153361	153527	153150	153255	153224	153277
153311	153330	153362	153528	153151	153256	153225	153278
153312	153331	153363	153529	153152	153257	153226	153279
153313	153332	153364	153530	153153	153258	153227	153280
153314	153333	153365	153531	153154	153259	153228	153281
153315	153334	153366	153532	153155	153260	153229	153282
153316	153335	153367	153533	153156	153261	153230	153283
153317	153336	153368	153534	153157	153262	153231	153284
153318	153337	153369	153535	153158	153263	153232	153285
153319	153338	153370	153536	153159	153264	153233	153286
153320	153339	153371	153537	153160	153265	153234	153287
153321	153340	153372	153538	153161	153266	153235	153288
153322	153341	153373	153539	153162	153267	153236	153289
153323	153342	153374	153540	153163	153268	153237	153290
153324	153343	153375	153541	153164	153269	153238	153291
153325	153344	153376	153542	153165	153270	153239	153292
153326	153345	153377	153543	153166	153271	153240	153293
153327	153346	153378	153544	153167	153272	153241	153294
153328	153347	153379	153545	153168	153273	153242	153295
153329	153348	153380	153546	153169	153274	153243	153296
153330	153349	153381	153547	153170	153275	153244	153297
153331	153350	153382	153548	153171	153276	153245	153298
153332	153351	153383	153549	153172	153277	153246	153299
153333	153352	153384	153550	153173	153278	153247	153300
153334	153353	153385	153551	153174	153279	153248	153301
153335	153354	153386	153552	153175	153280	153249	153302
153336	153355	153387	153553	153176	153281	153250	153303
153337	153356	153388	153554	153177	153282	153251	153304
153338	153357	153389	153555	153178	153283	153252	153305
153339	153358	153390	153556	153179	153284	153253	153306
153340	153359	153391	153557	153180	153285	153254	153307
153341	153360	153392	153558	153181	153286	153255	153308
153342	153361	153393	153559	153182	153287	153256	153309
153343	153362	153394	153560	153183	153288	153257	153310
153344	153363	153395	153561	153184	153289	153258	153311
153345	153364	153396	153562	153185	153290	153259	153312
153346	153365	153397	153563	153186	153291	153260	153313
153347	153366	153398	153564	153187	153292	153261	153314
153348	153367	153399	153565	153188	153293	153262	153315
153349	153368	153400	153566	153189	153294	153263	153316
153350	153369	153401	153567	153190	153295	153264	153317
153351	153370	153402	153568	153191	153296	153265	153318
153352	153371	153403	153569	153192	153297	153266	153319
153353	153372	153404	153570	153193	153298	153267	153320
153354	153373	153405	153571	153194	153299	153268	153321
153355	153374	153406	153572	153195	153300	153269	153322
153356	153375	153407	153573	153196	153301	153270	153323
153357	153376	153408	153574	153197	153302	153271	153324
153358	153377	153409	153575	153198	153303	153272	153325
153359	153378	153410	153576	153199	153304	153273	153326
153360	153379	153411	153577	153200	153305	153274	153327
153361	153380	153412	153578	153201	153306	153275	153328
153362	153381	153413	153579	153202	153307	153276	153329
153363	153382	153414	153580	153203	153308	153277	153330
153364	153383	153415	153581	153204	153309	153278	153331
153365	153384	153416	153582	153205	153310	153279	153332
153366	153385	153417	153583	153206	153311	153280	153333
153367	153386	153418	153584	153207	153312	153281	153334
153368	153387	153419	153585	153208	153313	153282	153335
153369	153388	153420	153586	153209	153314	153283	153336
153370	153389	153421	153587	153210	153315	153284	153337
153371	153390	153422	153588	153211	153316	153285	153338
153372	153391	153423	153589	153212	153317	153286	153339
153373	153392	153424	153590	153213	153318	153287	153340
153374	153393	153425	153591	153214	153319	153288	153341
153375	153394	153426	153592	153215	153320	153289	153342
153376	153395	153427	153593	153216	153321	153290	153343
153377	153396	153428	153594	153217	153322	153291	153344
153378	153397	153429	153595	153218	153323	153292	153345
153379	153398	153430	153596	153219	153324	153293	153346
153380	153399	153431	153597	153220	153325	153294	153347
153381	153400	153432	153598	153221	153326	153295	153348
153382	153401	153433	153599	153222	153327	153296	153349
153383	153402	153434	153600	153223	153328	153297	153350
153384	153403	153435	153601	153224	153329	153298	153351
153385	153404	153436	153602	153225	153330	153299	153352
153386	153405	153437	153603	153226	153331	153300	153353
153387	153406	153438	153604	153227	153332	153301	153354
153388	153407	153439	153605	153228	153333	153302	153355
153389	153408	153440	153606	153229	153334	153303	153356
153390	153409	153441	153607	153230	153335	153304	153357
153391	153410	153442	153608	153231	153336	153305	153358
153392	153411	153443	153609	153232	153337	153306	153359
153393	153412	153444	153610	153233	153338	153307	153360
153394	153413	153445	153611	153234	153339	153308	153361
153395	153414	153446	153612	153235	153340	153309	153362
153396	153415	153447	153613	153236	153341	153310	153363
153397	153416	153448	153614	153237	153342	153311	153364
153398	153417	153449	153615	153238	153343	153312	153365
153399	153418	153450	153616	153239	153344	153313	153366
153400	153419	153451	153617	153240	153345	153314	153367
153401	153420	153452	153618	153241	153346	153315	153368
153402	153421	153453	153619	153242	153347	153316	153369
153403	153422	153454	153620	153243	153348	153317	153370
153404	153423	153455	153621	153244	153349	153318	153371
153405	153424	153456	153622	153245	153350	153319	153372
153406	153425	153457	153623	153246	153351	153320	153373
153407	153426	153458	153624	153247	153352	153321	153374
153408	153427	153459	153625	153248	153353	153322	153375
153409	153428	153460	153626	153249	153354	153323	153376
153410	153429	153461	153627	153250	153355	153324	153377
153411	153430	153462	153628	153251	153356	153325	153378
153412	153431	153463	153629	153252	153357	153326	153379
153413	153432	153464	153630	153253	153358	153327	153380
153414	153433	153465	153631	153254	153359	153328	153381
153415	153434	153466	153632	153255	153360	153329	153382
153416	153435	153467	153633	153256	153361	153330	153383
153417	153436	153468	153634	153257	153362	153331	153384
153418	153437	153469	153635	153258	153363	153332	153385
153419	153438	153470	153636	153259	153364	153333	153386
153420	153439	153471	153637	153260	153365	153334	153387
153421	153440	153472	153638	153261	153366	153335	153388
153422	153441	153473	153639	153262	153367	153336	153389
153423	153442	153474	153640	153263	153368	153337	153390
153424	153443	153475	153641	153264	153369	153338	153391
153425	153444	153476	153642	153265	153370	153339	153392
153426	153445	153477	153643	153266	153371	153340	153393
153427	153446	153478	153644	153267	153372	153341	153394
153428	153447	153479	153645	153268	153373	153342	153395
153429	153448	153480	153646	153269	153374	153343	153396
153430	153449	153481	153647	153270	153375	153344	153397
153431	153450	153482	153648	153271	153376	153345	153398
153432	153451	153483	153649	153272	153377	153346	153399
153433	153452	153484	153650	153273	153378	153347	153400
153434	153453	153485	153651	153274	153379	153348	153401
153435	153454	153486	153652	153275	153380	153349	153402
153436	153455	153487	153653	153276	153381	153350	153403
153437	153456	153488	153654	153277	153382	153351	153404
153438	153457	153489	153655	153278	153383	153352	153405
153439	153458	153490	153656	153279	153384	153353	153406
153440	153459	153491	153657	153280	153385	153354	153407
153441	153460	153492	153658	153281	153386	153355	153408
153442	153461	153493	153659	153282	153387	153356	153409
153443	153462	153494	153660	153283	153388	153357	153410
153444	153463	153495	153661	153284	153389	153358	153411
153445	153464	153496	153662	153285	153390	153359	153412
153446	153465	153497	153663	153286	153391	153360	153413
153447	153466	153498	153664	153287	153392	153361	153414
153448	153467	153499	153665	153288	153393	153362	153415
153449	153468	153500	153666	153289	153394	153363	153416
153450	153469	153501	153667	153290	153395	153364	153417
153451	153470	153502	153668	153291	153396	153365	153418
153452	153471	153503	153669	153292	153397	153366	153419
153453	153472	153504	153670	153293	153398	153367	153420
153454	153473	153505	153671	153294	153399	153368	153421
153455	153474	153506	153672	153295	153400	153369	153422
153456	153475	153507	153673	153296	153401	153370	153423
153457	153476	153508	153674	153297	153402	153371	153424
153458	153477	153509	153675	153298	153403	153372	153425
153459	153478	153510	153676	153299	153404	153373	153426
153460	153479	153511	153677	153300	153405	153374	153427
153461	153480	153512	153678	153301	153406	153375	153428
153462	153481	153513	153679	153302	153407	153376	153429
153463	153482	153514	153680	153303	153408	153377	153430
153464	153483	153515	153681	153304	153409	153378	153431
153465	153484	153516	153682	153305	153410	153379	153432
153466	153485	153517	153683	153306	153411	153380	153433
153467	153486	153518	153684	153307	153412	153381	153434
153468	153487	153519	153685	153308	153413	153382	153435
153469	153488	153520	153686	153309	153414	153383	153436
153470	153489	153521	153687	153310	153415	153384	153437
153471	153490	153522	153688	153311	153416	153385	153438
153472	153491	153523	153689	153312	153417	153386	153439
153473	153492	153524	153690	153313	153418	153387	153440
153474	153493	153525	153691	153314	153419	153388	153441
[truncated: 10,911 more rows]
