# Supplementary material for: Reanalysis of Chinese Treponema pallidum samples: all Chinese samples cluster with SS14-like group of syphilis-causing treponemes
Source: BMC Res Notes. 2018 Jan 11;11:16. doi: 10.1186/s13104-017-3106-7 (PMC5765698; doi:10.1186/s13104-017-3106-7)
Supplement: Supplementary file 9 — Additional file 9. Genomic SNVs used for phylogenetic analysis. List of SNVs used for construction of phylogenetic trees. Only SNVs detected in all analyzed genomes (i.e., positions with the “N” base in any of the compared genomes were not considered) were used in the analysis. Genes tp0433 (arp), tp0470, and tp0897 (tprK) were excluded from analyses. Altogether, 2444 unique SNV positions were identified when the TPE Fribourg-Blanc genome sequence was used as an outgroup. Coordinates (positions) and gene annotations according to the SS14 genome (CP04011.1); “NA” = not annotated (IGR, intergenic region); “.” = deletion. [file 13104_2017_3106_MOESM9_ESM.xls]

## Sheet: Genomic_SNV
Additional file 9. Genomic SNVs used for phylogenetic analysis. List of SNVs used for construction of phylogenetic trees. Only SNVs detected in all analyzed genomes (i.e., positions with the “N” base in any of the compared genomes were not considered) were used in the analysis.
Genes tp0433 (arp), tp0470, and tp0897 (tprK) were excluded from analyses. Altogether, 2,444 unique SNV positions were identified when the TPE Fribourg-Blanc genome sequence was used as an outgroup. Coordinates (positions) and gene annotations according to the
SS14 genome (CP04011.1); "NA" = not annotated (IGR, intergenic region); "." = deletion.
Gene	Position	SS14 (reference)	Chicago	DAL-1	Fribourg-Blanc	Mexico A	Nichols	Sea 81-4	SHC-0	SHD-R	SHE-V	SHG-I2	B3	C3	K3	Q3
		CP004011.1	CP001752.1	CP003115.1	CP003902.1	CP003064.1	CP004010.2	CP003679.1	SRR2996724	SRR2996725	SRR2996726	SRR2996727	SRR2996728	SRR2996729	SRR2996730	SRR2996732
dnaA	635	A	A	A	A	A	A	.	A	A	A	A	A	A	A	A
dnaA	749	A	A	A	A	A	A	.	A	A	A	A	A	A	A	A
dnaA	891	A	A	A	A	A	A	.	A	A	A	A	A	A	A	A
recF	2826	C	C	C	T	C	C	C	C	C	C	C	C	C	C	C
gyrA	6442	A	G	G	A	A	G	G	A	A	A	A	A	A	A	A
TPASS_20006	7052	A	A	A	G	A	A	A	A	A	A	A	A	A	A	A
TPASS_20006	7179	C	C	C	C	C	T	C	C	C	C	C	C	C	C	C
tprA	8344	C	C	C	T	C	C	C	C	C	C	C	C	C	C	C
tprA	8831	C	C	C	C	C	C	T	C	C	C	C	C	C	C	C
tprA	8855	C	C	C	T	C	C	C	C	C	C	C	C	C	C	C
tprA	9319	G	G	G	T	G	G	T	G	G	G	G	G	G	G	G
tprA	9560	C	C	C	C	C	C	T	C	C	C	C	C	C	C	C
tprA	9984	G	A	A	G	G	A	A	G	G	G	G	G	G	G	G
NA	10187	G	G	G	T	G	G	G	G	G	G	G	G	G	G	G
lon1	16279	G	G	G	T	G	G	G	G	G	G	G	G	G	G	G
lon1	17152	C	C	C	T	C	C	C	C	C	C	C	C	C	C	C
lon1	17538	A	A	A	G	A	A	A	A	A	A	A	A	A	A	A
TPASS_20017	18606	A	A	A	A	A	A	G	A	A	A	A	A	A	A	A
greA	19892	G	G	G	A	G	G	G	G	G	G	G	G	G	G	G
greA	20494	A	G	G	A	A	G	A	A	A	A	A	A	A	A	A
greA	20701	G	G	G	A	G	G	G	G	G	G	G	G	G	G	G
greA	20770	A	A	A	G	A	A	A	A	A	A	A	A	A	A	A
greA	21155	A	A	A	G	A	A	A	A	A	A	A	A	A	A	A
greA	21242	T	T	T	C	T	T	T	T	T	T	T	T	T	T	T
NA	24446	G	G	G	C	G	G	G	G	G	G	G	G	G	G	G
NA	24484	A	A	A	G	A	A	A	A	A	A	A	A	A	A	A
NA	24857	T	T	T	C	T	T	T	T	T	T	T	T	T	T	T
TPASS_20022	25373	T	T	T	T	T	T	.	T	T	T	T	T	T	T	T
NA	34076	C	C	C	.	C	C	C	C	C	C	C	C	C	C	C
NA	34077	C	C	C	.	C	C	C	C	C	C	C	C	C	C	C
NA	34078	C	C	C	.	C	C	C	C	C	C	C	C	C	C	C
NA	34079	C	C	C	.	C	C	C	C	C	C	C	C	C	C	C
NA	34081	C	C	C	T	C	C	C	C	C	C	C	C	C	C	C
NA	34082	C	C	.	C	C	.	C	C	C	C	C	C	C	C	C
murA	38187	G	G	G	A	G	G	G	G	G	G	G	G	G	G	G
NA	38250	T	T	T	T	T	T	.	T	T	T	T	T	T	T	T
groEL	38961	T	T	T	C	T	T	T	T	T	T	T	T	T	T	T
groEL	39558	A	A	A	G	A	A	A	A	A	A	A	A	A	A	A
groEL	39927	T	T	T	C	T	T	T	T	T	T	T	T	T	T	T
TPASS_20031	40147	G	G	G	T	G	G	G	G	G	G	G	G	G	G	G
TPASS_20033	41130	T	C	C	C	C	C	C	T	T	T	T	T	T	T	T
pfoR	45943	G	G	G	A	G	G	G	G	G	G	G	G	G	G	G
pfoR	46227	G	G	G	A	G	G	G	G	G	G	G	G	G	G	G
pfoR	46645	C	C	C	G	C	C	C	C	C	C	C	C	C	C	C
TPASS_20039	46767	G	G	G	A	G	G	G	G	G	G	G	G	G	G	G
NA	47525	T	C	C	C	C	C	C	T	T	T	T	T	T	T	T
mcp1	48098	C	C	C	T	C	C	C	C	C	C	C	C	C	C	C
mcp1	49367	G	G	G	G	.	G	.	G	G	G	G	G	G	G	G
mcp1	49368	G	.	G	G	.	.	.	G	G	G	G	G	G	G	G
TPASS_20042	49980	A	A	A	G	A	A	A	A	A	A	A	A	A	A	A
TPASS_20043	50862	G	G	G	A	G	G	G	G	G	G	G	G	G	G	G
NA	54518	A	A	A	G	A	A	A	A	A	A	A	A	A	A	A
NA	57605	C	C	C	T	C	C	C	C	C	C	C	C	C	C	C
TPASS_20049	58357	A	A	A	A	A	A	.	A	A	A	A	A	A	A	A
prfA	59893	C	C	C	C	C	T	C	C	C	C	C	C	C	C	C
hemK	61412	A	A	A	G	A	A	A	A	A	A	A	A	A	A	A
nrdB	62209	C	C	C	T	C	C	C	C	C	C	C	C	C	C	C
nrdB	62658	T	T	T	C	T	T	T	T	T	T	T	T	T	T	T
spoU1	62989	G	G	G	A	G	G	G	G	G	G	G	G	G	G	G
NA	64079	C	C	C	C	C	C	T	C	C	C	C	C	C	C	C
NA	64080	T	T	T	T	T	T	C	T	T	T	T	T	T	T	T
NA	64097	A	A	A	C	A	A	A	A	A	A	A	A	A	A	A
oadA	64582	T	T	T	G	T	T	T	T	T	T	T	T	T	T	T
oadA	64689	A	A	A	G	A	A	A	A	A	A	A	A	A	A	A
dnaB	68813	A	A	A	G	A	A	A	A	A	A	A	A	A	A	A
rplI	69620	C	C	C	T	C	C	C	C	C	C	C	C	C	C	C
TPASS_20065	71971	T	T	C	C	T	T	T	T	T	T	T	T	T	T	T
NA	72328	G	G	G	A	G	G	G	G	G	G	G	G	G	G	G
TPASS_20066	72372	A	A	A	G	A	A	A	A	A	A	A	A	A	A	A
NA	72685	G	G	.	G	G	G	G	G	G	G	G	G	G	G	G
NA	72686	G	G	.	G	G	G	.	G	G	G	G	G	G	G	G
NA	72694	G	G	G	.	G	G	G	G	G	G	G	G	G	G	G
NA	72695	C	C	C	.	C	C	C	C	C	C	C	C	C	C	C
NA	72696	T	T	T	.	T	T	T	T	T	T	T	T	T	T	T
NA	72697	T	T	T	.	T	T	T	T	T	T	T	T	T	T	T
NA	72698	A	A	A	.	A	A	A	A	A	A	A	A	A	A	A
NA	72699	T	T	T	.	T	T	T	T	T	T	T	T	T	T	T
NA	72700	G	G	G	.	G	G	G	G	G	G	G	G	G	G	G
NA	72701	G	G	G	.	G	G	G	G	G	G	G	G	G	G	G
NA	72702	G	G	G	.	G	G	G	G	G	G	G	G	G	G	G
NA	72716	G	G	G	T	G	G	G	G	G	G	G	G	G	G	G
NA	73157	G	A	A	G	G	A	A	G	G	G	G	G	G	G	G
TPASS_20068	74785	C	C	C	T	C	C	C	C	C	C	C	C	C	C	C
TPASS_20069	75358	C	C	C	T	C	C	C	C	C	C	C	C	C	C	C
clpB	78529	T	T	T	C	T	T	T	T	T	T	T	T	T	T	T
TPASS_20073	79964	C	T	T	T	C	T	T	C	C	C	C	C	C	C	C
ugpB	81918	G	G	G	A	G	G	G	G	G	G	G	G	G	G	G
capD	85611	A	G	G	A	A	G	A	A	A	A	A	A	A	A	A
TPASS_20078	85904	A	A	A	A	A	A	.	A	A	A	A	A	A	A	A
coxL	88007	C	A	A	C	C	A	C	C	C	C	C	C	C	C	C
coxL	88683	G	G	G	G	G	G	G	G	G	G	G	G	G	A	G
coxS	89465	G	G	G	A	G	G	G	G	G	G	G	G	G	G	G
coxM	90001	G	G	G	A	G	G	G	G	G	G	G	G	G	G	G
coxM	90092	G	G	G	T	G	G	G	G	G	G	G	G	G	G	G
coxM	90229	T	T	T	C	T	T	T	T	T	T	T	T	T	T	T
TPASS_20083	94074	T	C	C	C	T	C	C	T	T	T	T	T	T	T	T
TPASS_20083	94352	G	G	G	A	G	G	G	G	G	G	G	G	G	G	G
NA	94729	C	.	.	.	.	.	.	C	C	C	C	C	C	C	C
TPASS_20085	94901	A	C	C	C	C	C	C	C	C	C	C	C	C	C	C
TPASS_20086	95359	G	G	G	A	G	G	G	G	G	G	G	G	G	G	G
TPASS_20086	95363	A	A	A	G	A	A	A	A	A	A	A	A	A	A	A
TPASS_20086	95689	C	C	C	G	C	C	C	C	C	C	C	C	C	C	C
murB	99815	G	G	G	A	G	G	G	G	G	G	G	G	G	G	G
dnaJ1	107084	G	G	G	A	G	G	G	G	G	G	G	G	G	G	G
dnaJ1	107253	T	T	T	C	T	T	T	T	T	T	T	T	T	T	T
NA	108149	T	T	T	C	T	T	T	T	T	T	T	T	T	T	T
ccdA	109520	A	A	A	C	A	A	A	A	A	A	A	A	A	A	A
TPASS_20102	110519	T	T	T	T	T	T	.	T	T	T	T	T	T	T	T
TPASS_20102	111192	T	T	T	C	T	T	T	T	T	T	T	T	T	T	T
TPASS_20102	111240	A	A	A	C	A	A	A	A	A	A	A	A	A	A	A
TPASS_20102	111499	G	G	G	A	G	G	G	G	G	G	G	G	G	G	G
recQ	113534	G	G	G	A	G	G	G	G	G	G	G	G	G	G	G
recQ	113579	A	A	A	.	A	A	A	A	A	A	A	A	A	A	A
NA	113782	A	A	A	G	A	A	A	A	A	A	A	A	A	A	A
polA	117150	G	G	G	A	G	G	G	G	G	G	G	G	G	G	G
betT	120294	G	G	G	A	G	G	G	G	G	G	G	G	G	G	G
TPASS_20107	120939	A	A	A	G	A	A	A	A	A	A	A	A	A	A	A
TPASS_20107	121733	G	G	G	A	G	G	G	G	G	G	G	G	G	G	G
pfk	122629	G	G	G	G	G	G	A	G	G	G	G	G	G	G	G
TPASS_20110	125288	G	G	G	A	G	G	G	G	G	G	G	G	G	G	G
TPASS_20110	125898	C	C	C	T	C	C	C	C	C	C	C	C	C	C	C
TPASS_20110	125941	T	T	T	G	T	T	T	T	T	T	T	T	T	T	T
TPASS_20110	125991	C	C	C	T	C	C	C	C	C	C	C	C	C	C	C
TPASS_20110	126126	G	G	G	A	G	G	G	G	G	G	G	G	G	G	G
TPASS_20110	126231	A	A	A	T	A	A	A	A	A	A	A	A	A	A	A
TPASS_20110	126276	C	C	C	T	C	C	C	C	C	C	C	C	C	C	C
TPASS_20110	126431	G	G	G	A	G	G	G	G	G	G	G	G	G	G	G
TPASS_20110	126540	G	G	G	A	G	G	G	G	G	G	G	G	G	G	G
TPASS_20110	126610	A	A	A	G	A	A	A	A	A	A	A	A	A	A	A
TPASS_20110	126660	G	G	G	A	G	G	G	G	G	G	G	G	G	G	G
rpoN	128256	T	T	T	C	T	T	T	T	T	T	T	T	T	T	T
pepC	129065	T	T	T	T	T	T	.	T	T	T	T	T	T	T	T
hflK	130100	T	T	T	C	T	T	T	T	T	T	T	T	T	T	T
hflC	131048	C	C	C	T	C	C	C	C	C	C	C	C	C	C	C
thiD	132120	T	T	T	T	T	T	C	T	T	T	T	T	T	T	T
thiD	132280	T	C	C	C	C	C	C	T	T	T	T	T	T	T	T
NA	132810	A	A	A	G	A	A	A	A	A	A	A	A	A	A	A
uvrB	133478	C	C	C	T	C	C	C	C	C	C	C	C	C	C	C
uvrB	133502	T	T	T	C	T	T	T	T	T	T	T	T	T	T	T
uvrB	133562	T	T	T	C	T	T	T	T	T	T	T	T	T	T	T
uvrB	133668	G	G	G	C	G	G	G	G	G	G	G	G	G	G	G
uvrB	134006	G	G	G	A	G	G	G	G	G	G	G	G	G	G	G
uvrB	134353	G	G	G	T	G	G	G	G	G	G	G	G	G	G	G
tprC	134932	A	G	G	G	A	G	G	A	A	A	A	A	A	A	A
tprC	134940	G	G	G	A	G	G	G	G	G	G	G	G	G	G	G
tprC	134956	G	T	T	T	G	T	T	G	G	G	G	G	G	G	G
tprC	134964	C	A	A	A	C	A	A	C	C	C	C	C	C	C	C
tprC	134973	G	C	C	C	G	C	C	G	G	G	G	G	G	G	G
tprC	134974	A	G	G	G	A	G	G	A	A	A	A	A	A	A	A
tprC	134976	T	C	C	C	T	C	C	T	T	T	T	T	T	T	T
tprC	134980	A	G	G	G	A	G	G	A	A	A	A	A	A	A	A
tprC	134989	A	A	A	G	A	A	G	A	A	A	A	A	A	A	A
tprC	134993	G	G	G	A	G	G	A	G	G	G	G	G	G	G	G
tprC	134995	G	G	G	A	G	G	A	G	G	G	G	G	G	G	G
tprC	134998	A	A	A	G	A	A	G	A	A	A	A	A	A	A	A
tprC	135000	C	C	C	A	C	C	A	C	C	C	C	C	C	C	C
tprC	135001	A	A	A	G	A	A	G	A	A	A	A	A	A	A	A
tprC	135007	G	G	G	C	G	G	C	G	G	G	G	G	G	G	G
tprC	135093	A	A	A	C	A	A	A	A	A	A	A	A	A	A	A
tprC	135108	G	G	G	C	C	G	C	C	C	C	C	C	C	C	C
tprC	135154	T	T	T	C	T	T	T	T	T	T	T	T	T	T	T
tprC	135217	T	T	T	C	T	T	T	T	T	T	T	T	T	T	T
tprC	135230	A	G	G	G	A	G	A	A	A	A	A	A	A	A	A
tprC	135236	G	G	G	A	G	G	G	G	G	G	G	G	G	G	G
tprC	135237	A	G	G	G	A	G	A	A	A	A	A	A	A	A	A
tprC	135245	A	G	G	A	A	G	A	A	A	A	A	A	A	A	A
tprC	135249	T	C	C	C	T	C	T	T	T	T	T	T	T	T	T
tprC	135252	T	T	T	C	T	T	T	T	T	T	T	T	T	T	T
tprC	135257	T	T	T	A	T	T	T	T	T	T	T	T	T	T	T
tprC	135258	C	C	C	G	C	C	C	C	C	C	C	C	C	C	C
tprC	135261	A	A	A	G	A	A	A	A	A	A	A	A	A	A	A
tprC	135275	C	C	C	T	C	C	C	C	C	C	C	C	C	C	C
tprC	135281	A	C	C	A	A	C	A	A	A	A	A	A	A	A	A
tprC	135282	A	G	G	A	A	G	A	A	A	A	A	A	A	A	A
tprC	135285	C	T	T	C	C	T	C	C	C	C	C	C	C	C	C
tprC	135472	A	A	A	G	A	A	A	A	A	A	A	A	A	A	A
tprC	135618	T	T	T	G	T	T	T	T	T	T	T	T	T	T	T
tprC	135647	A	A	A	G	A	A	A	A	A	A	A	A	A	A	A
tprC	135650	G	G	G	A	G	G	G	G	G	G	G	G	G	G	G
tprC	135662	A	A	A	G	A	A	A	A	A	A	A	A	A	A	A
tprC	135755	G	G	G	A	G	G	G	G	G	G	G	G	G	G	G
tprC	135773	G	G	G	A	G	G	G	G	G	G	G	G	G	G	G
tprC	135794	C	C	C	T	C	C	C	C	C	C	C	C	C	C	C
tprC	135797	T	T	T	A	T	T	T	T	T	T	T	T	T	T	T
tprC	135807	T	T	T	C	T	T	T	T	T	T	T	T	T	T	T
tprC	135819	T	T	T	C	T	T	T	T	T	T	T	T	T	T	T
tprC	135823	T	T	T	.	T	T	T	T	T	T	T	T	T	T	T
tprC	135824	T	T	T	.	T	T	T	T	T	T	T	T	T	T	T
tprC	135825	T	T	T	.	T	T	T	T	T	T	T	T	T	T	T
tprC	135830	A	A	A	C	A	A	A	A	A	A	A	A	A	A	A
tprC	135833	G	G	G	A	G	G	G	G	G	G	G	G	G	G	G
tprC	135855	G	G	G	C	G	G	G	G	G	G	G	G	G	G	G
tprC	135858	C	C	C	T	C	C	C	C	C	C	C	C	C	C	C
tprC	135861	T	T	T	C	T	T	T	T	T	T	T	T	T	T	T
tprC	135974	T	T	T	G	G	T	T	T	T	T	T	T	T	T	T
tprC	135995	A	A	A	C	C	A	A	A	A	A	A	A	A	A	A
tprC	135996	C	C	C	G	G	C	C	C	C	C	C	C	C	C	C
tprC	136002	T	T	T	G	G	T	T	T	T	T	T	T	T	T	T
tprC	136006	G	G	G	C	C	G	G	G	G	G	G	G	G	G	G
tprC	136110	T	T	T	C	T	T	T	T	T	T	T	T	T	T	T
tprC	136565	C	C	C	A	C	C	C	C	C	C	C	C	C	C	C
tprC	136571	C	C	C	T	C	C	C	C	C	C	C	C	C	C	C
tprC	136700	C	C	C	T	C	C	C	C	C	C	C	C	C	C	C
NA	136748	C	C	C	T	C	C	C	C	C	C	C	C	C	C	C
metN	139554	A	A	A	G	A	A	G	A	A	A	A	A	A	A	A
kamA	140742	A	A	A	G	A	A	A	A	A	A	A	A	A	A	A
kamA	140743	C	C	C	T	C	C	C	C	C	C	C	C	C	C	C
kamA	140792	G	G	G	T	G	G	G	G	G	G	G	G	G	G	G
NA	140957	C	C	.	.	.	.	.	C	C	C	C	C	C	C	C
NA	140958	C	.	.	.	.	.	.	C	C	C	C	C	C	C	C
pckG	141605	G	G	G	A	G	G	G	G	G	G	G	G	G	G	G
TPASS_20123	143742	T	T	T	T	T	T	.	T	T	T	T	T	T	T	T
TPASS_20123	143769	T	T	T	T	T	T	.	T	T	T	T	T	T	T	T
TPASS_20123	143876	G	G	G	C	G	G	G	G	G	G	G	G	G	G	G
xthA	146767	C	C	C	G	C	C	C	C	C	C	C	C	C	C	C
TPASS_20126	148114	C	A	A	C	C	A	A	C	C	C	C	C	C	C	C
NA	148358	C	.	.	.	.	.	.	C	C	C	C	C	C	C	C
NA	148778	A	A	A	G	A	A	A	A	A	A	A	A	A	A	A
TPASS_20126d	148987	T	T	T	C	C	T	T	T	T	T	T	T	T	T	T
TPASS_20126d	149005	G	G	G	C	G	G	G	G	G	G	G	G	G	G	G
TPASS_20126d	149033	T	T	T	G	T	T	T	T	T	T	T	T	T	T	T
NA	149166	C	T	T	T	C	T	T	C	C	C	C	C	C	C	C
NA	149360	T	T	T	T	T	C	T	T	T	T	T	T	T	T	T
TPASS_20126c	149495	A	.	.	.	A	.	.	A	A	A	A	A	A	A	A
TPASS_20126c	149496	A	.	.	.	A	.	.	A	A	A	A	A	A	A	A
TPASS_20126c	149497	G	.	.	.	G	.	.	G	G	G	G	G	G	G	G
TPASS_20126c	149498	A	.	.	.	A	.	.	A	A	A	A	A	A	A	A
TPASS_20126c	149499	G	.	.	.	G	.	.	G	G	G	G	G	G	G	G
TPASS_20126c	149500	C	.	.	.	C	.	.	C	C	C	C	C	C	C	C
TPASS_20126c	149501	A	.	.	.	A	.	.	A	A	A	A	A	A	A	A
TPASS_20126c	149502	G	.	.	.	G	.	.	G	G	G	G	G	G	G	G
TPASS_20126c	149503	C	.	.	.	C	.	.	C	C	C	C	C	C	C	C
TPASS_20126c	149504	A	.	.	.	A	.	.	A	A	A	A	A	A	A	A
TPASS_20126c	149505	G	.	.	.	G	.	.	G	G	G	G	G	G	G	G
TPASS_20126c	149506	C	.	.	.	C	.	.	C	C	C	C	C	C	C	C
TPASS_20126c	149507	A	.	.	.	A	.	.	A	A	A	A	A	A	A	A
TPASS_20126c	149508	C	.	.	.	C	.	.	C	C	C	C	C	C	C	C
TPASS_20126c	149509	C	.	.	.	C	.	.	C	C	C	C	C	C	C	C
TPASS_20126c	149510	A	.	.	.	A	.	.	A	A	A	A	A	A	A	A
TPASS_20126c	149511	G	.	.	.	G	.	.	G	G	G	G	G	G	G	G
TPASS_20126c	149512	G	.	.	.	G	.	.	G	G	G	G	G	G	G	G
TPASS_20126c	149513	A	.	.	.	A	.	.	A	A	A	A	A	A	A	A
TPASS_20126c	149514	A	.	.	.	A	.	.	A	A	A	A	A	A	A	A
TPASS_20126c	149515	C	.	.	.	C	.	.	C	C	C	C	C	C	C	C
TPASS_20126c	149516	T	.	.	.	T	.	.	T	T	T	T	T	T	T	T
TPASS_20126c	149517	G	.	.	.	G	.	.	G	G	G	G	G	G	G	G
TPASS_20126c	149518	C	.	.	.	C	.	.	C	C	C	C	C	C	C	C
TPASS_20126c	149519	A	.	.	.	A	.	.	A	A	A	A	A	A	A	A
TPASS_20126c	149520	C	.	.	.	C	.	.	C	C	C	C	C	C	C	C
TPASS_20126c	149521	C	.	.	.	C	.	.	C	C	C	C	C	C	C	C
TPASS_20126c	149522	A	.	.	.	A	.	.	A	A	A	A	A	A	A	A
TPASS_20126c	149523	G	.	.	.	G	.	.	G	G	G	G	G	G	G	G
TPASS_20126c	149524	G	.	.	.	G	.	.	G	G	G	G	G	G	G	G
TPASS_20126c	149525	G	.	.	.	G	.	.	G	G	G	G	G	G	G	G
TPASS_20126c	149526	A	.	.	.	A	.	.	A	A	A	A	A	A	A	A
TPASS_20126c	149527	C	.	.	.	C	.	.	C	C	C	C	C	C	C	C
TPASS_20126c	149528	C	.	.	.	C	.	.	C	C	C	C	C	C	C	C
TPASS_20126c	149529	G	.	.	.	G	.	.	G	G	G	G	G	G	G	G
TPASS_20126c	149530	C	.	.	.	C	.	.	C	C	C	C	C	C	C	C
TPASS_20126c	149531	C	.	.	.	C	.	.	C	C	C	C	C	C	C	C
TPASS_20126c	149532	C	.	.	.	C	.	.	C	C	C	C	C	C	C	C
TPASS_20126c	149533	C	.	.	.	C	.	.	C	C	C	C	C	C	C	C
TPASS_20126c	149534	A	.	.	.	A	.	.	A	A	A	A	A	A	A	A
TPASS_20126c	149535	G	.	.	.	G	.	.	G	G	G	G	G	G	G	G
TPASS_20126c	149536	G	.	.	.	G	.	.	G	G	G	G	G	G	G	G
TPASS_20126c	149537	A	.	.	.	A	.	.	A	A	A	A	A	A	A	A
TPASS_20126c	149538	A	.	.	.	A	.	.	A	A	A	A	A	A	A	A
TPASS_20126c	149539	C	.	.	.	C	.	.	C	C	C	C	C	C	C	C
TPASS_20126c	149540	T	.	.	.	T	.	.	T	T	T	T	T	T	T	T
TPASS_20126c	149541	G	.	.	.	G	.	.	G	G	G	G	G	G	G	G
TPASS_20126c	149542	C	.	.	.	C	.	.	C	C	C	C	C	C	C	C
TPASS_20126c	149543	A	.	.	.	A	.	.	A	A	A	A	A	A	A	A
TPASS_20126c	149544	C	.	.	.	C	.	.	C	C	C	C	C	C	C	C
TPASS_20126c	149545	C	.	.	.	C	.	.	C	C	C	C	C	C	C	C
TPASS_20126c	149588	C	G	G	G	C	G	G	C	C	C	C	C	C	C	C
NA	150605	G	C	C	G	G	C	C	G	G	G	G	G	G	G	G
NA	150607	C	G	G	C	C	G	G	C	C	C	C	C	C	C	C
NA	150613	C	.	.	C	C	.	G	C	C	C	C	C	C	C	C
NA	150614	G	.	.	G	G	.	G	G	G	G	G	G	G	G	G
NA	150615	G	.	.	G	G	.	G	G	G	G	G	G	G	G	G
NA	150617	C	.	.	C	C	.	C	C	C	C	C	C	C	C	C
NA	150618	C	.	.	C	C	.	T	C	C	C	C	C	C	C	C
NA	150619	A	.	.	A	A	.	G	A	A	A	A	A	A	A	A
NA	150685	G	G	G	.	G	G	G	G	G	G	G	G	G	G	G
NA	150686	G	G	G	.	G	G	G	G	G	G	G	G	G	G	G
NA	150687	T	T	T	.	T	T	T	T	T	T	T	T	T	T	T
NA	150688	A	A	A	.	A	A	A	A	A	A	A	A	A	A	A
NA	150689	G	G	G	.	G	G	G	G	G	G	G	G	G	G	G
NA	150690	G	G	G	.	G	G	G	G	G	G	G	G	G	G	G
NA	150691	G	G	G	.	G	G	G	G	G	G	G	G	G	G	G
NA	150692	C	C	C	.	C	C	C	C	C	C	C	C	C	C	C
NA	150693	T	T	T	.	T	T	T	T	T	T	T	T	T	T	T
NA	150694	G	G	G	.	G	G	G	G	G	G	G	G	G	G	G
NA	150695	G	G	G	.	G	G	G	G	G	G	G	G	G	G	G
NA	150696	G	G	G	.	G	G	G	G	G	G	G	G	G	G	G
NA	150697	A	A	A	.	A	A	A	A	A	A	A	A	A	A	A
NA	150698	C	C	C	.	C	C	C	C	C	C	C	C	C	C	C
NA	150699	T	T	T	.	T	T	T	T	T	T	T	T	T	T	T
NA	150700	C	C	C	.	C	C	C	C	C	C	C	C	C	C	C
NA	150701	C	C	C	.	C	C	C	C	C	C	C	C	C	C	C
NA	150702	G	G	G	.	G	G	G	G	G	G	G	G	G	G	G
NA	150703	G	G	G	.	G	G	G	G	G	G	G	G	G	G	G
NA	150704	C	C	C	.	C	C	C	C	C	C	C	C	C	C	C
NA	150705	T	T	T	.	T	T	T	T	T	T	T	T	T	T	T
NA	150706	G	G	G	.	G	G	G	G	G	G	G	G	G	G	G
NA	150707	C	C	C	.	C	C	C	C	C	C	C	C	C	C	C
NA	150708	G	G	G	.	G	G	G	G	G	G	G	G	G	G	G
NA	150709	G	G	G	.	G	G	G	G	G	G	G	G	G	G	G
NA	150710	C	C	C	.	C	C	C	C	C	C	C	C	C	C	C
NA	150711	T	T	T	.	T	T	T	T	T	T	T	T	T	T	T
NA	150712	C	C	C	.	C	C	C	C	C	C	C	C	C	C	C
NA	150713	C	C	C	.	C	C	C	C	C	C	C	C	C	C	C
NA	150714	G	G	G	.	G	G	G	G	G	G	G	G	G	G	G
TPASS_20128	151067	T	T	T	T	T	T	.	T	T	T	T	T	T	T	T
TPASS_20128	151068	T	T	T	T	T	T	.	T	T	T	T	T	T	T	T
TPASS_20128	151069	T	T	T	T	T	T	.	T	T	T	T	T	T	T	T
TPASS_20128	151073	G	G	G	G	G	G	T	G	G	G	G	G	G	G	G
TPASS_20129	151136	T	T	T	G	T	T	T	T	T	T	T	T	T	T	T
TPASS_20129	151139	T	T	T	A	T	T	T	T	T	T	T	T	T	T	T
TPASS_20129	151144	C	C	C	G	C	C	C	C	C	C	C	C	C	C	C
TPASS_20129	151145	G	G	G	A	G	G	G	G	G	G	G	G	G	G	G
TPASS_20129	151263	T	T	T	T	T	T	C	T	T	T	T	T	T	T	T
TPASS_20129	151274	G	G	G	G	G	G	A	G	G	G	G	G	G	G	G
TPASS_20129	151276	C	C	C	C	C	C	T	C	C	C	C	C	C	C	C
TPASS_20129	151341	G	G	G	A	G	G	G	G	G	G	G	G	G	G	G
TPASS_20129	151507	C	C	C	T	C	C	C	C	C	C	C	C	C	C	C
NA	151585	G	G	G	T	G	G	G	G	G	G	G	G	G	G	G
NA	151704	C	C	C	T	C	C	C	C	C	C	C	C	C	C	C
TPASS_20130	152277	T	T	T	C	T	T	T	T	T	T	T	T	T	T	T
NA	152342	C	C	C	T	C	C	C	C	C	C	C	C	C	C	C
NA	152367	C	T	T	C	C	T	C	C	C	C	C	C	C	C	C
tprD	152391	G	G	G	A	G	G	G	G	G	G	G	G	G	G	G
tprD	152448	A	A	A	G	A	A	A	A	A	A	A	A	A	A	A
tprD	152452	G	G	G	A	G	G	G	G	G	G	G	G	G	G	G
tprD	152454	G	G	G	A	G	G	G	G	G	G	G	G	G	G	G
tprD	152457	A	A	A	G	A	A	A	A	A	A	A	A	A	A	A
tprD	152459	C	C	C	A	C	C	C	C	C	C	C	C	C	C	C
tprD	152460	A	A	A	G	A	A	A	A	A	A	A	A	A	A	A
tprD	152466	G	G	G	C	G	G	G	G	G	G	G	G	G	G	G
tprD	152541	G	T	T	G	G	T	G	G	G	G	G	G	G	G	G
tprD	152542	T	C	C	T	T	C	T	T	T	T	T	T	T	T	T
tprD	152544	C	T	T	C	C	T	C	C	C	C	C	C	C	C	C
tprD	152548	C	T	T	C	C	T	C	C	C	C	C	C	C	C	C
tprD	152549	G	T	T	G	G	T	G	G	G	G	G	G	G	G	G
tprD	152552	G	A	A	G	G	A	G	G	G	G	G	G	G	G	G
tprD	152553	G	C	C	G	G	C	G	G	G	G	G	G	G	G	G
tprD	152556	C	.	.	C	C	.	C	C	C	C	C	C	C	C	C
tprD	152558	C	.	.	C	C	.	C	C	C	C	C	C	C	C	C
tprD	152559	A	T	T	A	A	T	A	A	A	A	A	A	A	A	A
tprD	152561	C	G	G	C	C	G	C	C	C	C	C	C	C	C	C
tprD	152567	T	.	.	T	T	.	T	T	T	T	T	T	T	T	T
tprD	152568	C	G	G	C	C	G	C	C	C	C	C	C	C	C	C
tprD	152569	T	G	G	T	T	G	T	T	T	T	T	T	T	T	T
tprD	152574	G	A	A	G	G	A	G	G	G	G	G	G	G	G	G
tprD	152576	G	T	T	G	G	T	G	G	G	G	G	G	G	G	G
tprD	152580	G	A	A	G	G	A	G	G	G	G	G	G	G	G	G
tprD	152586	G	A	A	G	G	A	G	G	G	G	G	G	G	G	G
tprD	152589	T	G	G	T	T	G	T	T	T	T	T	T	T	T	T
tprD	152594	C	T	T	C	C	T	C	C	C	C	C	C	C	C	C
tprD	152595	C	G	G	C	C	G	C	C	C	C	C	C	C	C	C
tprD	152597	A	C	C	A	A	C	A	A	A	A	A	A	A	A	A
tprD	152598	T	G	G	T	T	G	T	T	T	T	T	T	T	T	T
tprD	152664	T	C	C	T	T	C	T	T	T	T	T	T	T	T	T
tprD	152667	G	C	C	G	G	C	G	G	G	G	G	G	G	G	G
tprD	152669	T	C	C	T	T	C	T	T	T	T	T	T	T	T	T
tprD	152673	G	A	A	G	G	A	G	G	G	G	G	G	G	G	G
tprD	152676	A	T	T	A	A	T	A	A	A	A	A	A	A	A	A
tprD	152680	G	A	A	G	G	A	G	G	G	G	G	G	G	G	G
tprD	152682	G	A	A	G	G	A	G	G	G	G	G	G	G	G	G
tprD	152689	A	T	T	A	A	T	A	A	A	A	A	A	A	A	A
tprD	152691	G	C	C	G	G	C	G	G	G	G	G	G	G	G	G
tprD	152693	C	A	A	C	C	A	C	C	C	C	C	C	C	C	C
tprD	152695	T	G	G	T	T	G	T	T	T	T	T	T	T	T	T
tprD	152696	C	G	G	C	C	G	C	C	C	C	C	C	C	C	C
tprD	152697	C	G	G	C	C	G	C	C	C	C	C	C	C	C	C
tprD	152699	A	C	C	A	A	C	A	A	A	A	A	A	A	A	A
tprD	152701	T	.	.	T	T	.	T	T	T	T	T	T	T	T	T
tprD	152702	T	C	C	T	T	C	T	T	T	T	T	T	T	T	T
tprD	152704	C	G	G	C	C	G	C	C	C	C	C	C	C	C	C
tprD	152705	T	C	C	T	T	C	T	T	T	T	T	T	T	T	T
tprD	152709	C	A	A	C	C	A	C	C	C	C	C	C	C	C	C
tprD	152712	G	.	.	G	G	.	G	G	G	G	G	G	G	G	G
tprD	152713	T	C	C	T	T	C	T	T	T	T	T	T	T	T	T
tprD	152715	C	G	G	C	C	G	C	C	C	C	C	C	C	C	C
tprD	152717	G	T	T	G	G	T	G	G	G	G	G	G	G	G	G
tprD	152720	C	T	T	C	C	T	C	C	C	C	C	C	C	C	C
tprD	152734	A	C	C	A	A	C	A	A	A	A	A	A	A	A	A
tprD	152740	A	C	C	A	A	C	A	A	A	A	A	A	A	A	A
tprD	152741	A	G	G	A	A	G	A	A	A	A	A	A	A	A	A
tprD	152823	T	T	T	C	T	T	T	T	T	T	T	T	T	T	T
tprD	152826	G	G	G	A	G	G	G	G	G	G	G	G	G	G	G
tprD	152835	T	C	C	C	T	C	T	T	T	T	T	T	T	T	T
tprD	152838	G	A	A	A	G	A	G	G	G	G	G	G	G	G	G
tprD	152861	G	A	A	G	G	A	G	G	G	G	G	G	G	G	G
tprD	152862	A	G	G	A	A	G	A	A	A	A	A	A	A	A	A
tprD	152864	C	G	G	C	C	G	C	C	C	C	C	C	C	C	C
tprD	152865	T	C	C	T	T	C	T	T	T	T	T	T	T	T	T
tprD	152868	T	A	A	T	T	A	T	T	T	T	T	T	T	T	T
tprD	152869	T	C	C	T	T	C	T	T	T	T	T	T	T	T	T
tprD	152872	T	G	G	T	T	G	T	T	T	T	T	T	T	T	T
tprD	152874	C	G	G	C	C	G	C	C	C	C	C	C	C	C	C
tprD	152875	T	G	G	T	T	G	T	T	T	T	T	T	T	T	T
tprD	152878	A	G	G	A	A	G	A	A	A	A	A	A	A	A	A
tprD	152879	A	C	C	A	A	C	A	A	A	A	A	A	A	A	A
tprD	152880	G	A	A	G	G	A	G	G	G	G	G	G	G	G	G
tprD	152883	A	G	G	A	A	G	A	A	A	A	A	A	A	A	A
tprD	152886	A	G	G	A	A	G	A	A	A	A	A	A	A	A	A
tprD	152891	C	T	T	C	C	T	C	C	C	C	C	C	C	C	C
tprD	152892	T	G	G	T	T	G	T	T	T	T	T	T	T	T	T
tprD	152944	C	T	T	C	C	T	C	C	C	C	C	C	C	C	C
tprD	152957	G	G	G	C	G	G	G	G	G	G	G	G	G	G	G
tprD	153259	G	G	G	T	G	G	G	G	G	G	G	G	G	G	G
tprD	153298	G	G	G	A	G	G	G	G	G	G	G	G	G	G	G
tprD	153299	C	C	C	A	C	C	C	C	C	C	C	C	C	C	C
tprD	153308	G	G	G	T	G	G	G	G	G	G	G	G	G	G	G
tprD	153311	C	C	C	T	C	C	C	C	C	C	C	C	C	C	C
tprD	153314	T	T	T	C	T	T	T	T	T	T	T	T	T	T	T
tprD	153427	T	T	T	G	T	T	T	T	T	T	T	T	T	T	T
tprD	153448	A	A	A	C	A	A	A	A	A	A	A	A	A	A	A
tprD	153449	C	C	C	G	C	C	C	C	C	C	C	C	C	C	C
tprD	153455	T	T	T	G	T	T	T	T	T	T	T	T	T	T	T
tprD	153459	G	G	G	C	G	G	G	G	G	G	G	G	G	G	G
tprD	153923	C	C	C	C	C	C	.	C	C	C	C	C	C	C	C
tprD	154018	C	C	C	A	C	C	C	C	C	C	C	C	C	C	C
tprD	154024	C	C	C	T	C	C	C	C	C	C	C	C	C	C	C
tprD	154153	C	C	C	T	C	C	C	C	C	C	C	C	C	C	C
NA	154204	T	T	T	.	T	T	T	T	T	T	T	T	T	T	T
NA	154207	A	A	A	C	A	A	A	A	A	A	A	A	A	A	A
NA	154209	G	G	G	A	G	G	G	G	G	G	G	G	G	G	G
NA	154214	A	A	A	C	A	A	A	A	A	A	A	A	A	A	A
NA	154215	T	T	T	G	T	T	T	T	T	T	T	T	T	T	T
NA	154216	G	G	G	A	G	G	G	G	G	G	G	G	G	G	G
NA	154217	T	T	T	G	T	T	T	T	T	T	T	T	T	T	T
NA	154221	G	G	G	T	G	G	G	G	G	G	G	G	G	G	G
NA	154222	T	T	T	C	T	T	T	T	T	T	T	T	T	T	T
NA	154223	A	A	A	C	A	A	A	A	A	A	A	A	A	A	A
NA	154224	A	A	A	G	A	A	A	A	A	A	A	A	A	A	A
NA	154225	A	A	A	C	A	A	A	A	A	A	A	A	A	A	A
NA	154226	A	A	A	C	A	A	A	A	A	A	A	A	A	A	A
NA	154229	A	A	A	.	A	A	A	A	A	A	A	A	A	A	A
NA	154230	A	A	A	.	A	A	A	A	A	A	A	A	A	A	A
NA	154231	A	A	A	.	A	A	A	A	A	A	A	A	A	A	A
NA	154232	A	A	A	.	A	A	A	A	A	A	A	A	A	A	A
NA	154233	A	A	A	.	A	A	A	A	A	A	A	A	A	A	A
NA	154234	A	A	A	.	A	A	A	A	A	A	A	A	A	A	A
NA	154235	G	G	G	C	G	G	G	G	G	G	G	G	G	G	G
NA	154236	A	A	A	T	A	A	A	A	A	A	A	A	A	A	A
NA	154238	G	G	G	T	G	G	G	G	G	G	G	G	G	G	G
NA	154240	G	G	G	.	G	G	G	G	G	G	G	G	G	G	G
NA	154241	G	G	G	.	G	G	G	G	G	G	G	G	G	G	G
NA	154242	G	G	G	.	G	G	G	G	G	G	G	G	G	G	G
NA	154243	A	A	A	T	A	A	A	A	A	A	A	A	A	A	A
NA	154244	A	A	A	C	A	A	A	A	A	A	A	A	A	A	A
NA	154300	C	C	C	T	C	C	C	C	C	C	C	C	C	C	C
NA	154350	C	C	C	.	C	C	C	C	C	C	C	C	C	C	C
NA	154351	C	C	C	.	C	C	C	C	C	C	C	C	C	C	C
NA	154352	T	T	T	.	T	T	T	T	T	T	T	T	T	T	T
NA	154354	C	C	C	.	C	C	C	C	C	C	C	C	C	C	C
NA	154355	C	C	C	.	C	C	C	C	C	C	C	C	C	C	C
NA	154356	C	C	C	.	C	C	C	C	C	C	C	C	C	C	C
NA	154359	C	C	C	.	C	C	C	C	C	C	C	C	C	C	C
NA	154360	C	C	C	.	C	C	C	C	C	C	C	C	C	C	C
NA	154363	A	A	A	.	A	A	A	A	A	A	A	A	A	A	A
NA	154364	C	C	C	.	C	C	C	C	C	C	C	C	C	C	C
NA	154365	G	G	G	.	G	G	G	G	G	G	G	G	G	G	G
NA	154366	C	C	C	.	C	C	C	C	C	C	C	C	C	C	C
NA	154369	G	G	G	.	G	G	G	G	G	G	G	G	G	G	G
NA	154370	G	G	G	.	G	G	G	G	G	G	G	G	G	G	G
NA	154371	G	G	G	.	G	G	G	G	G	G	G	G	G	G	G
NA	154372	A	A	A	.	A	A	A	A	A	A	A	A	A	A	A
NA	154373	G	G	G	.	G	G	G	G	G	G	G	G	G	G	G
NA	154382	G	G	G	.	G	G	G	G	G	G	G	G	G	G	G
NA	154386	A	A	A	.	A	A	A	A	A	A	A	A	A	A	A
NA	154387	G	G	G	.	G	G	G	G	G	G	G	G	G	G	G
NA	154388	G	G	G	.	G	G	G	G	G	G	G	G	G	G	G
NA	154393	G	G	G	.	G	G	G	G	G	G	G	G	G	G	G
NA	154394	A	A	A	.	A	A	A	A	A	A	A	A	A	A	A
NA	154395	G	G	G	.	G	G	G	G	G	G	G	G	G	G	G
NA	154396	C	C	C	.	C	C	C	C	C	C	C	C	C	C	C
NA	154397	C	C	C	.	C	C	C	C	C	C	C	C	C	C	C
NA	154398	A	A	A	.	A	A	A	A	A	A	A	A	A	A	A
NA	154399	C	C	C	.	C	C	C	C	C	C	C	C	C	C	C
TPASS_20133	154400	T	T	T	.	T	T	T	T	T	T	T	T	T	T	T
TPASS_20133	154402	A	A	A	.	A	A	A	A	A	A	A	A	A	A	A
TPASS_20133	154403	T	T	T	.	T	T	T	T	T	T	T	T	T	T	T
TPASS_20133	154415	C	C	C	G	C	C	C	C	C	C	C	C	C	C	C
TPASS_20133	154416	T	T	T	G	T	T	T	T	T	T	T	T	T	T	T
TPASS_20133	154417	T	T	T	A	T	T	T	T	T	T	T	T	T	T	T
TPASS_20133	154418	T	T	T	G	T	T	T	T	T	T	T	T	T	T	T
TPASS_20133	154419	T	T	T	C	T	T	T	T	T	T	T	T	T	T	T
TPASS_20133	154420	G	G	G	A	G	G	G	G	G	G	G	G	G	G	G
TPASS_20133	154423	C	C	C	T	C	C	C	C	C	C	C	C	C	C	C
TPASS_20133	154426	C	C	C	T	C	C	C	C	C	C	C	C	C	C	C
TPASS_20133	154429	A	A	A	T	A	A	A	A	A	A	A	A	A	A	A
TPASS_20133	154437	C	C	C	T	C	C	C	C	C	C	C	C	C	C	C
TPASS_20133	154448	G	G	G	C	G	G	G	G	G	G	G	G	G	G	G
TPASS_20133	154454	C	C	C	G	C	C	C	C	C	C	C	C	C	C	C
TPASS_20133	154457	A	A	A	G	A	A	A	A	A	A	A	A	A	A	A
TPASS_20133	154461	T	T	T	C	T	T	T	T	T	T	T	T	T	T	T
TPASS_20133	154465	T	T	T	C	T	T	T	T	T	T	T	T	T	T	T
TPASS_20133	154466	G	G	G	A	G	G	G	G	G	G	G	G	G	G	G
TPASS_20133	154469	T	T	T	C	T	T	T	T	T	T	T	T	T	T	T
TPASS_20133	154524	C	C	C	T	C	C	C	C	C	C	C	C	C	C	C
TPASS_20133	154525	C	C	C	T	C	C	C	C	C	C	C	C	C	C	C
TPASS_20133	154543	T	T	T	C	T	T	T	T	T	T	T	T	T	T	T
TPASS_20133	154592	A	A	A	G	A	A	A	A	A	A	A	A	A	A	A
TPASS_20133	154607	G	G	G	C	G	G	G	G	G	G	G	G	G	G	G
TPASS_20133	154609	T	T	T	C	T	T	T	T	T	T	T	T	T	T	T
TPASS_20133	154611	C	C	C	T	C	C	C	C	C	C	C	C	C	C	C
TPASS_20133	154720	G	G	G	A	G	G	G	G	G	G	G	G	G	G	G
TPASS_20133	154842	T	T	T	G	T	T	T	T	T	T	T	T	T	T	T
TPASS_20134	155683	G	G	G	C	G	G	G	G	G	G	G	G	G	G	G
TPASS_20134	155686	G	G	G	A	G	G	G	G	G	G	G	G	G	G	G
TPASS_20134	155690	C	C	C	T	C	C	C	C	C	C	C	C	C	C	C
TPASS_20134	155694	C	C	C	T	C	C	C	C	C	C	C	C	C	C	C
TPASS_20134	155695	A	A	A	G	A	A	A	A	A	A	A	A	A	A	A
TPASS_20134	155698	C	C	C	T	C	C	C	C	C	C	C	C	C	C	C
TPASS_20134	155862	T	C	C	C	T	C	C	T	T	T	T	T	T	T	T
TPASS_20134	156527	A	A	A	G	A	A	A	A	A	A	A	A	A	A	A
TPASS_20134	156530	C	C	C	T	C	C	C	C	C	C	C	C	C	C	C
TPASS_20134	156538	C	C	C	A	C	C	C	C	C	C	C	C	C	C	C
TPASS_20134	156578	T	T	T	C	T	T	T	T	T	T	T	T	T	T	T
TPASS_20134	156595	G	G	G	C	G	G	G	G	G	G	G	G	G	G	G
TPASS_20134	156649	G	G	G	A	G	G	G	G	G	G	G	G	G	G	G
NA	156771	A	G	G	G	A	G	G	A	A	A	A	A	A	A	A
NA	156772	G	G	G	A	G	G	G	G	G	G	G	G	G	G	G
NA	156773	T	T	T	C	T	T	T	T	T	T	T	T	T	T	T
TPASS_20135	157273	G	G	G	G	G	G	G	G	T	G	G	G	G	G	G
TPASS_20135	157315	G	G	G	C	G	G	G	G	G	G	G	G	G	G	G
TPASS_20135	157554	C	C	C	C	A	C	C	C	C	C	C	C	C	C	C
NA	157673	C	C	C	G	C	C	C	C	C	C	C	C	C	C	C
TPASS_20136	158088	C	C	C	A	C	C	C	C	C	C	C	C	C	C	C
TPASS_20136	158091	G	G	G	C	G	G	G	G	G	G	G	G	G	G	G
TPASS_20136	158094	C	C	C	T	C	C	C	C	C	C	C	C	C	C	C
TPASS_20136	158118	A	A	A	C	A	A	A	A	A	A	A	A	A	A	A
TPASS_20136	158121	T	T	T	C	T	T	T	T	T	T	T	T	T	T	T
TPASS_20136	158142	A	A	A	G	A	A	A	A	A	A	A	A	A	A	A
TPASS_20136	158143	A	A	A	T	A	A	A	A	A	A	A	A	A	A	A
TPASS_20136	158151	C	C	C	T	C	C	C	C	C	C	C	C	C	C	C
TPASS_20136	158154	C	C	C	T	C	C	C	C	C	C	C	C	C	C	C
TPASS_20136	158172	C	C	C	G	C	C	C	C	C	C	C	C	C	C	C
TPASS_20136	158188	A	A	A	A	A	A	G	A	A	A	A	A	A	A	A
TPASS_20136	158189	G	G	G	G	G	G	A	G	G	G	G	G	G	G	G
TPASS_20136	158190	C	C	C	C	C	C	T	C	C	C	C	C	C	C	C
TPASS_20136	158199	C	C	C	T	C	C	T	C	C	C	C	C	C	C	C
TPASS_20136	158213	G	G	G	A	G	G	A	G	G	G	G	G	G	G	G
TPASS_20136	158217	T	T	T	C	T	T	C	T	T	T	T	T	T	T	T
TPASS_20136	158226	G	G	G	G	G	G	.	G	G	G	G	G	G	G	G
TPASS_20136	158232	G	G	G	G	G	G	A	G	G	G	G	G	G	G	G
TPASS_20136	158234	A	A	A	A	A	A	G	A	A	A	A	A	A	A	A
TPASS_20136	158239	A	A	A	A	A	A	T	A	A	A	A	A	A	A	A
TPASS_20136	158243	A	G	G	G	A	G	A	A	A	A	A	A	A	A	A
TPASS_20136	158251	C	C	C	A	C	C	A	C	C	C	C	C	C	C	C
TPASS_20136	158252	A	A	A	C	A	A	C	A	A	A	A	A	A	A	A
TPASS_20136	158321	C	A	A	A	C	A	A	C	C	C	C	C	C	C	C
TPASS_20136	158324	A	C	C	C	A	C	C	A	A	A	A	A	A	A	A
TPASS_20136	158325	T	G	G	G	T	G	G	T	T	T	T	T	T	T	T
TPASS_20136	158380	G	G	G	T	G	G	G	G	G	G	G	G	G	G	G
TPASS_20136	158384	T	G	G	G	T	G	G	T	T	T	T	T	T	T	T
TPASS_20136	158386	G	A	A	A	G	A	A	G	G	G	G	G	G	G	G
TPASS_20136	158393	G	C	C	G	G	C	C	G	G	G	G	G	G	G	G
TPASS_20136	158395	A	G	G	G	A	G	G	A	A	A	A	A	A	A	A
TPASS_20136	158401	G	A	A	A	G	A	A	G	G	G	G	G	G	G	G
TPASS_20136	158410	G	C	C	T	G	C	C	G	G	G	G	G	G	G	G
TPASS_20136	158411	G	C	C	C	G	C	C	G	G	G	G	G	G	G	G
TPASS_20136	158417	C	C	C	T	C	C	C	C	C	C	C	C	C	C	C
TPASS_20136	158431	A	C	C	A	A	C	C	A	A	A	A	A	A	A	A
TPASS_20136	158433	T	G	G	T	T	G	G	T	T	T	T	T	T	T	T
TPASS_20136	158462	C	A	A	A	C	A	A	C	C	C	C	C	C	C	C
TPASS_20136	158473	A	C	C	C	A	C	C	A	A	A	A	A	A	A	A
TPASS_20136	158486	G	G	G	A	G	G	G	G	G	G	G	G	G	G	G
TPASS_20136	158495	G	A	A	A	G	A	A	G	G	G	G	G	G	G	G
TPASS_20136	158498	A	A	A	G	A	A	A	A	A	A	A	A	A	A	A
TPASS_20136	158501	G	G	G	C	G	G	G	G	G	G	G	G	G	G	G
TPASS_20136	158506	T	T	T	G	T	T	T	T	T	T	T	T	T	T	T
TPASS_20136	158512	T	T	T	G	T	T	T	T	T	T	T	T	T	T	T
TPASS_20136	158519	C	G	G	G	C	G	G	C	C	C	C	C	C	C	C
TPASS_20136	158527	G	G	G	T	G	G	G	G	G	G	G	G	G	G	G
TPASS_20136	158541	C	G	G	G	C	G	G	C	C	C	C	C	C	C	C
TPASS_20136	158561	A	A	A	G	A	A	A	A	A	A	A	A	A	A	A
TPASS_20136	158562	C	C	C	T	C	C	C	C	C	C	C	C	C	C	C
TPASS_20136	158566	T	T	T	.	T	T	T	T	T	T	T	T	T	T	T
TPASS_20136	158567	G	G	G	.	G	G	G	G	G	G	G	G	G	G	G
TPASS_20136	158568	G	G	G	.	G	G	G	G	G	G	G	G	G	G	G
TPASS_20136	158569	C	C	C	.	C	C	C	C	C	C	C	C	C	C	C
TPASS_20136	158570	T	T	T	.	T	T	T	T	T	T	T	T	T	T	T
TPASS_20136	158571	C	C	C	.	C	C	C	C	C	C	C	C	C	C	C
TPASS_20136	158572	G	G	G	.	G	G	G	G	G	G	G	G	G	G	G
TPASS_20136	158573	T	T	T	.	T	T	T	T	T	T	T	T	T	T	T
TPASS_20136	158574	G	G	G	A	G	G	G	G	G	G	G	G	G	G	G
TPASS_20136	158578	G	G	G	.	G	G	G	G	G	G	G	G	G	G	G
TPASS_20136	158579	C	G	G	.	C	G	G	C	C	C	C	C	C	C	C
TPASS_20136	158581	G	G	G	.	G	G	G	G	G	G	G	G	G	G	G
TPASS_20136	158582	G	G	G	.	G	G	G	G	G	G	G	G	G	G	G
TPASS_20136	158584	A	A	A	T	A	A	A	A	A	A	A	A	A	A	A
TPASS_20136	158586	G	G	G	.	G	G	G	G	G	G	G	G	G	G	G
TPASS_20136	158587	G	G	G	.	G	G	G	G	G	G	G	G	G	G	G
TPASS_20136	158588	G	G	G	.	G	G	G	G	G	G	G	G	G	G	G
TPASS_20136	158591	G	A	A	G	G	A	A	G	G	G	G	G	G	G	G
TPASS_20136	158594	A	A	A	.	A	A	A	A	A	A	A	A	A	A	A
TPASS_20136	158595	T	T	T	.	T	T	T	T	T	T	T	T	T	T	T
TPASS_20136	158596	G	G	G	.	G	G	G	G	G	G	G	G	G	G	G
TPASS_20136	158598	G	G	G	C	G	G	G	G	G	G	G	G	G	G	G
TPASS_20136	158600	A	A	A	G	A	A	A	A	A	A	A	A	A	A	A
TPASS_20136	158603	G	G	G	.	G	G	G	G	G	G	G	G	G	G	G
TPASS_20136	158606	G	G	G	.	G	G	G	G	G	G	G	G	G	G	G
TPASS_20136	158607	T	T	T	.	T	T	T	T	T	T	T	T	T	T	T
TPASS_20136	158609	G	G	G	.	G	G	G	G	G	G	G	G	G	G	G
TPASS_20136	158610	C	C	C	.	C	C	C	C	C	C	C	C	C	C	C
TPASS_20136	158611	G	G	G	.	G	G	G	G	G	G	G	G	G	G	G
TPASS_20136	158612	G	G	G	.	G	G	G	G	G	G	G	G	G	G	G
TPASS_20136	158613	G	G	G	.	G	G	G	G	G	G	G	G	G	G	G
TPASS_20136	158615	C	G	G	C	C	G	G	C	C	C	C	C	C	C	C
TPASS_20136	158617	G	G	G	.	G	G	G	G	G	G	G	G	G	G	G
TPASS_20136	158618	G	G	G	.	G	G	G	G	G	G	G	G	G	G	G
TPASS_20136	158619	G	G	G	.	G	G	G	G	G	G	G	G	G	G	G
TPASS_20136	158620	G	G	G	.	G	G	G	G	G	G	G	G	G	G	G
TPASS_20136	158621	G	G	G	T	G	G	G	G	G	G	G	G	G	G	G
TPASS_20136	158622	G	G	G	T	G	G	G	G	G	G	G	G	G	G	G
TPASS_20136	158623	G	G	G	C	G	G	G	G	G	G	G	G	G	G	G
TPASS_20136	158626	G	G	G	A	G	G	G	G	G	G	G	G	G	G	G
TPASS_20136	158627	G	G	G	T	G	G	G	G	G	G	G	G	G	G	G
TPASS_20136	158629	T	T	T	A	T	T	T	T	T	T	T	T	T	T	T
TPASS_20136	158632	T	T	T	G	T	T	T	T	T	T	T	T	T	T	T
TPASS_20136	158633	C	C	C	A	C	C	C	C	C	C	C	C	C	C	C
TPASS_20136	158637	C	G	G	G	C	G	G	C	C	C	C	C	C	C	C
TPASS_20136	158665	A	G	G	A	A	G	G	A	A	A	A	A	A	A	A
TPASS_20136	158666	A	T	T	A	A	T	T	A	A	A	A	A	A	A	A
TPASS_20136	158671	G	A	A	G	G	A	A	G	G	G	G	G	G	G	G
TPASS_20136	158678	G	A	A	G	G	A	A	G	G	G	G	G	G	G	G
TPASS_20136	158696	G	T	T	T	G	T	T	G	G	G	G	G	G	G	G
TPASS_20136	158761	C	C	C	C	C	C	T	C	C	C	C	C	C	C	C
TPASS_20136	158762	C	C	C	A	C	C	C	C	C	C	C	C	C	C	C
TPASS_20136	158768	C	A	A	C	C	A	A	C	C	C	C	C	C	C	C
TPASS_20136	158815	C	G	G	G	C	G	G	C	C	C	C	C	C	C	C
TPASS_20136	158828	A	C	C	A	A	C	C	A	A	A	A	A	A	A	A
TPASS_20136	158837	T	C	C	C	T	C	C	T	T	T	T	T	T	T	T
TPASS_20136	158923	A	G	G	A	A	G	G	A	A	A	A	A	A	A	A
TPASS_20136	158925	T	C	C	T	T	C	C	T	T	T	T	T	T	T	T
TPASS_20136	158926	G	A	A	G	G	A	A	G	G	G	G	G	G	G	G
TPASS_20136	158956	T	C	C	C	T	C	C	T	T	T	T	T	T	T	T
TPASS_20136	158957	C	A	A	A	C	A	A	C	C	C	C	C	C	C	C
TPASS_20136	158981	C	C	C	.	C	C	C	C	C	C	C	C	C	C	C
TPASS_20136	158982	T	T	T	.	T	T	T	T	T	T	T	T	T	T	T
TPASS_20136	158983	T	T	T	.	T	T	T	T	T	T	T	T	T	T	T
TPASS_20136	159017	A	C	C	C	A	C	C	A	A	A	A	A	A	A	A
TPASS_20136	159030	C	C	C	A	C	C	C	C	C	C	C	C	C	C	C
TPASS_20136	159087	C	C	C	G	C	C	C	C	C	C	C	C	C	C	C
TPASS_20136	159091	A	A	A	C	A	A	A	A	A	A	A	A	A	A	A
TPASS_20136	159093	T	T	T	G	T	T	T	T	T	T	T	T	T	T	T
TPASS_20136	159095	G	G	G	A	G	G	G	G	G	G	G	G	G	G	G
TPASS_20136	159105	G	G	G	A	G	G	G	G	G	G	G	G	G	G	G
TPASS_20136	159108	A	A	A	G	A	A	A	A	A	A	A	A	A	A	A
TPASS_20136	159124	A	A	A	C	A	A	A	A	A	A	A	A	A	A	A
TPASS_20136	159125	G	A	A	G	G	A	A	G	G	G	G	G	G	G	G
TPASS_20136	159130	A	A	A	G	A	A	A	A	A	A	A	A	A	A	A
TPASS_20136	159134	G	G	G	A	G	G	G	G	G	G	G	G	G	G	G
TPASS_20136	159143	G	G	A	G	G	G	G	G	G	G	G	G	G	G	G
TPASS_20136	159144	C	C	A	C	C	C	C	C	C	C	C	C	C	C	C
TPASS_20136	159151	A	A	C	A	A	A	A	A	A	A	A	A	A	A	A
TPASS_20136	159152	T	T	T	A	T	T	T	T	T	T	T	T	T	T	T
TPASS_20136	159153	G	G	A	G	G	G	G	G	G	G	G	G	G	G	G
TPASS_20136	159157	T	T	G	T	T	T	T	T	T	T	T	T	T	T	T
TPASS_20136	159160	A	A	G	A	A	A	A	A	A	A	A	A	A	A	A
TPASS_20136	159164	A	A	G	A	A	A	A	A	A	A	A	A	A	A	A
TPASS_20136	159165	G	G	C	G	G	G	G	G	G	G	G	G	G	G	G
TPASS_20136	159168	C	C	G	C	C	C	C	C	C	C	C	C	C	C	C
TPASS_20136	159176	A	A	C	A	A	A	A	A	A	A	A	A	A	A	A
TPASS_20136	159186	G	G	A	G	G	G	G	G	G	G	G	G	G	G	G
TPASS_20136	159188	A	G	A	A	A	G	A	A	A	A	A	A	A	A	A
TPASS_20136	159190	C	C	C	G	C	C	C	C	C	C	C	C	C	C	C
TPASS_20136	159194	G	G	C	G	G	G	G	G	G	G	G	G	G	G	G
TPASS_20136	159195	G	G	T	G	G	G	G	G	G	G	G	G	G	G	G
TPASS_20136	159196	G	G	T	G	G	G	G	G	G	G	G	G	G	G	G
TPASS_20136	159197	A	G	A	A	A	G	G	A	A	A	A	A	A	A	A
TPASS_20136	159198	C	C	T	C	C	C	C	C	C	C	C	C	C	C	C
TPASS_20136	159200	A	A	G	A	A	A	A	A	A	A	A	A	A	A	A
TPASS_20136	159205	A	A	T	A	A	A	A	A	A	A	A	A	A	A	A
TPASS_20136	159224	G	G	G	A	G	G	G	G	G	G	G	G	G	G	G
TPASS_20136	159292	G	G	G	G	G	G	A	G	G	G	G	G	G	G	G
TPASS_20136	159302	A	A	A	G	A	A	A	A	A	A	A	A	A	A	A
TPASS_20136	159304	G	G	G	A	G	G	G	G	G	G	G	G	G	G	G
TPASS_20136	159308	T	T	T	G	T	T	T	T	T	T	T	T	T	T	T
TPASS_20136	159338	G	A	A	G	G	A	A	G	G	G	G	G	G	G	G
TPASS_20136	159343	A	A	A	G	A	A	A	A	A	A	A	A	A	A	A
TPASS_20136	159349	A	T	T	A	A	T	T	A	A	A	A	A	A	A	A
TPASS_20136	159350	C	C	C	C	T	C	C	C	C	C	C	C	C	C	C
TPASS_20136	159353	A	G	G	G	A	G	G	A	A	A	A	A	A	A	A
TPASS_20136	159358	A	G	G	G	A	G	G	A	A	A	A	A	A	A	A
TPASS_20136	159359	C	G	G	G	C	G	G	C	C	C	C	C	C	C	C
TPASS_20136	159361	G	A	A	A	G	A	A	G	G	G	G	G	G	G	G
TPASS_20136	159364	G	A	A	A	G	A	A	G	G	G	G	G	G	G	G
TPASS_20136	159402	G	G	G	A	G	G	G	G	G	G	G	G	G	G	G
TPASS_20136	159405	G	G	G	C	G	G	G	G	G	G	G	G	G	G	G
TPASS_20136	159406	T	T	T	A	T	T	T	T	T	T	T	T	T	T	T
TPASS_20136	159410	G	G	G	A	G	G	G	G	G	G	G	G	G	G	G
TPASS_20136	159415	T	A	A	A	T	A	A	T	T	T	T	T	T	T	T
TPASS_20136	159417	G	C	C	G	G	C	C	G	G	G	G	G	G	G	G
TPASS_20136	159429	G	G	G	C	G	G	G	G	G	G	G	G	G	G	G
TPASS_20136	159448	A	A	A	G	A	A	A	A	A	A	A	A	A	A	A
NA	159540	G	C	C	G	G	C	C	G	G	G	G	G	G	G	G
NA	159690	T	T	T	G	T	T	T	T	T	T	T	T	T	T	T
NA	159703	A	A	A	G	A	A	A	A	A	A	A	A	A	A	A
NA	159705	T	T	T	G	T	T	T	T	T	T	T	T	T	T	T
TPASS_20139	161099	C	C	C	T	C	C	C	C	C	C	C	C	C	C	C
TPASS_20140	161714	C	C	C	T	C	C	C	C	C	C	C	C	C	C	C
TPASS_20140	161744	G	G	G	A	G	G	G	G	G	G	G	G	G	G	G
TPASS_20140	162146	A	A	A	G	A	A	A	A	A	A	A	A	A	A	A
TPASS_20140	162443	G	G	G	A	G	G	G	G	G	G	G	G	G	G	G
TPASS_20140	162460	G	G	G	A	G	G	G	G	G	G	G	G	G	G	G
TPASS_20140	162528	G	G	G	A	G	G	G	G	G	G	G	G	G	G	G
TPASS_20140	162716	T	T	T	C	T	T	T	T	T	T	T	T	T	T	T
NA	163096	G	G	G	A	G	G	G	G	G	G	G	G	G	G	G
TPASS_20143	164947	A	A	A	A	A	A	.	A	A	A	A	A	A	A	A
TPASS_20143	165348	C	C	C	T	C	C	C	C	C	C	C	C	C	C	C
TPASS_20143	165549	T	T	T	C	T	T	T	T	T	T	T	T	T	T	T
TPASS_20143	165729	G	G	G	A	G	G	G	G	G	G	G	G	G	G	G
TPASS_20143	165765	T	T	T	C	T	T	T	T	T	T	T	T	T	T	T
tbpA	166917	G	G	G	A	G	G	G	G	G	G	G	G	G	G	G
NA	166997	G	G	G	A	G	G	G	G	G	G	G	G	G	G	G
fadD1	167231	T	T	T	C	T	T	T	T	T	T	T	T	T	T	T
fadD1	167604	G	G	G	T	G	G	G	G	G	G	G	G	G	G	G
fadD1	168867	A	A	A	G	A	A	A	A	A	A	A	A	A	A	A
TPASS_2t0010	169188	G	G	G	A	G	G	G	G	G	G	G	G	G	G	G
chrA	170052	T	T	T	T	T	T	T	C	C	C	C	C	C	C	C
chrA	170259	A	A	A	G	A	A	A	A	A	A	A	A	A	A	A
TPASS_20147	171391	A	A	A	G	A	A	A	A	A	A	A	A	A	A	A
TPASS_20147	171555	G	A	A	G	G	A	G	G	G	G	G	G	G	G	G
TPASS_20147	171772	G	G	G	A	G	G	G	G	G	G	G	G	G	G	G
TPASS_20147	172274	T	T	T	C	T	T	T	T	T	T	T	T	T	T	T
TPASS_20148	172493	T	T	T	C	T	T	T	T	T	T	T	T	T	T	T
TPASS_20149	173278	T	T	T	C	T	T	T	T	T	T	T	T	T	T	T
rnfD	174368	G	G	G	A	G	G	G	G	G	G	G	G	G	G	G
rnfC	175575	C	C	C	G	C	C	C	C	C	C	C	C	C	C	C
rnfC	176327	C	C	C	A	C	C	C	C	C	C	C	C	C	C	C
TPASS_20155	178826	G	G	G	T	G	G	G	G	G	G	G	G	G	G	G
NA	184476	C	C	C	T	C	C	C	C	C	C	C	C	C	C	C
troB	187104	A	A	A	G	A	A	A	A	A	A	A	A	A	A	A
troB	187113	A	A	A	G	A	A	A	A	A	A	A	A	A	A	A
troB	187202	C	C	C	T	C	C	C	C	C	C	C	C	C	C	C
troB	187217	T	T	T	G	T	T	T	T	T	T	T	T	T	T	T
TPASS_20170	192035	C	C	C	T	C	C	C	C	C	C	C	C	C	C	C
TPASS_20178	197445	G	A	A	A	G	A	A	G	G	G	G	G	G	G	G
TPASS_20179	198080	A	G	G	G	A	G	G	A	A	A	A	A	A	A	A
TPASS_20179	198185	G	T	T	T	G	T	T	G	G	G	G	G	G	G	G
TPASS_20179	198226	T	C	C	C	T	C	C	T	T	T	T	T	T	T	T
TPASS_20179	198309	C	T	T	T	C	T	T	C	C	C	C	C	C	C	C
TPASS_20179	198374	G	A	A	A	G	A	A	G	G	G	G	G	G	G	G
TPASS_20179	198392	C	T	T	T	C	T	T	C	C	C	C	C	C	C	C
TPASS_20179	198436	T	C	C	C	T	C	C	T	T	T	T	T	T	T	T
TPASS_20179	198468	T	C	C	C	T	C	C	T	T	T	T	T	T	T	T
TPASS_20179	199725	G	.	.	G	G	.	G	G	G	G	G	G	G	G	G
TPASS_20179	199726	G	.	.	G	G	.	G	G	G	G	G	G	G	G	G
lepB1	202293	A	A	A	A	A	A	G	A	A	A	A	A	A	A	A
lepB1	202452	T	T	T	T	T	T	C	T	T	T	T	T	T	T	T
tufA	204489	G	G	G	A	G	G	G	G	G	G	G	G	G	G	G
rpsJ	205994	T	T	T	C	T	T	T	T	T	T	T	T	T	T	T
rplD	207270	G	G	G	A	G	G	G	G	G	G	G	G	G	G	G
rplV	209061	C	C	C	T	C	C	C	C	C	C	C	C	C	C	C
NA	210458	G	G	G	A	G	G	G	G	G	G	G	G	G	G	G
rpmC	210625	C	C	C	T	C	C	C	C	C	C	C	C	C	C	C
rpsQ	210789	A	A	A	G	A	A	A	A	A	A	A	A	A	A	A
rplX	211489	A	A	A	G	A	A	A	A	A	A	A	A	A	A	A
rplR	213723	A	A	A	G	A	A	A	A	A	A	A	A	A	A	A
rpsE	213784	A	A	A	A	A	A	G	A	A	A	A	A	A	A	A
rpmD	214321	T	T	T	C	T	T	T	T	T	T	T	T	T	T	T
rplO	214767	C	C	C	A	C	C	C	C	C	C	C	C	C	C	C
secY	215557	A	A	A	G	A	A	A	A	A	A	A	A	A	A	A
secY	216051	G	G	G	C	G	G	G	G	G	G	G	G	G	G	G
rpoA	218012	G	G	G	C	G	G	G	G	G	G	G	G	G	G	G
dnaK	219981	A	A	A	G	A	A	A	A	A	A	A	A	A	A	A
NA	221848	G	G	G	A	G	G	G	G	G	G	G	G	G	G	G
vanY	227748	G	G	G	A	G	G	G	G	G	G	G	G	G	G	G
NA	228664	G	G	G	A	G	G	G	G	G	G	G	G	G	G	G
NA	230277	G	G	G	A	G	G	G	G	G	G	G	G	G	G	G
NA	230337	T	T	T	G	T	T	T	T	T	T	T	T	T	T	T
TPASS_20225	230845	G	G	G	A	G	G	G	G	G	G	G	G	G	G	G
NA	231136	G	G	.	G	G	G	G	G	G	G	G	G	G	G	G
NA	231211	A	A	A	G	A	A	A	A	A	A	A	A	A	A	A
TPASS_2t0012	232961	C	C	C	.	.	C	C	C	C	C	C	C	C	C	C
TPASS_2t0012	232962	T	T	T	G	G	T	T	T	T	T	T	T	T	T	T
TPASS_2t0012	232964	G	G	G	A	A	G	G	G	G	G	G	G	G	G	G
TPASS_2t0012	232972	G	G	G	A	A	G	G	G	G	G	G	G	G	G	G
TPASS_2t0012	232973	T	T	T	C	C	T	T	T	T	T	T	T	T	T	T
TPASS_2t0012	232977	T	T	T	C	C	T	T	T	T	T	T	T	T	T	T
TPASS_2t0012	232986	T	T	T	G	G	T	T	T	T	T	T	T	T	T	T
TPASS_2t0012	232987	T	T	T	G	G	T	T	T	T	T	T	T	T	T	T
TPASS_2t0012	232990	C	C	C	T	T	C	C	C	C	C	C	C	C	C	C
TPASS_2t0012	232995	A	A	A	T	T	A	A	A	A	A	A	A	A	A	A
TPASS_2t0012	232999	A	A	A	C	C	A	A	A	A	A	A	A	A	A	A
TPASS_2t0012	233009	T	T	T	C	C	T	T	T	T	T	T	T	T	T	T
TPASS_2t0012	233010	A	A	A	C	C	A	A	A	A	A	A	A	A	A	A
TPASS_2t0012	233011	G	G	G	C	C	G	G	G	G	G	G	G	G	G	G
TPASS_2t0012	233012	T	T	T	C	C	T	T	T	T	T	T	T	T	T	T
TPASS_2t0012	233014	C	C	C	T	T	C	C	C	C	C	C	C	C	C	C
TPASS_2t0012	233016	A	A	A	T	T	A	A	A	A	A	A	A	A	A	A
TPASS_2t0012	233020	T	T	T	C	C	T	T	T	T	T	T	T	T	T	T
TPASS_2t0012	233022	A	A	A	G	G	A	A	A	A	A	A	A	A	A	A
TPASS_2t0012	233023	T	T	T	G	G	T	T	T	T	T	T	T	T	T	T
TPASS_2t0012	233024	C	C	C	A	A	C	C	C	C	C	C	C	C	C	C
rrl1rRNA	233600	G	G	G	A	G	G	G	G	G	G	G	G	G	G	G
rrl1rRNA	233908	G	G	G	A	G	G	G	G	G	G	G	G	G	G	G
rrl1rRNA	235246	G	A	A	A	A	A	A	G	G	G	G	G	G	G	G
TPASS_20226	236433	A	A	A	G	A	A	A	A	A	A	A	A	A	A	A
cbiO	237033	A	A	A	C	A	A	A	A	A	A	A	A	A	A	A
cbiO	237181	T	T	T	C	T	T	T	T	T	T	T	T	T	T	T
NA	237788	G	T	T	G	G	T	T	G	G	G	G	G	G	G	G
bioY	237902	A	A	G	A	A	A	A	A	A	A	A	A	A	A	A
bioY	238449	A	A	A	G	A	A	A	A	A	A	A	A	A	A	A
bioY	238452	G	G	G	A	G	G	G	G	G	G	G	G	G	G	G
bioY	238454	G	G	G	A	G	G	G	G	G	G	G	G	G	G	G
udg	239152	C	C	C	G	C	C	C	C	C	C	C	C	C	C	C
priA	240111	C	T	T	C	C	T	C	C	C	C	C	C	C	C	C
NA	242334	G	G	G	A	G	G	G	G	G	G	G	G	G	G	G
NA	242381	T	T	T	C	T	T	T	T	T	T	T	T	T	T	T
TPASS_20233	242708	A	G	G	A	A	G	A	A	A	A	A	A	A	A	A
rpoB	246826	G	G	G	A	G	G	G	G	G	G	G	G	G	G	G
rpoB	247510	C	C	C	T	C	C	C	C	C	C	C	C	C	C	C
rpoC	250811	G	G	G	A	G	G	G	G	G	G	G	G	G	G	G
rpoC	254215	G	G	G	A	G	G	G	G	G	G	G	G	G	G	G
rpoC	254549	G	G	G	A	G	G	G	G	G	G	G	G	G	G	G
rpsL	255053	C	C	C	G	C	C	C	C	C	C	C	C	C	C	C
TPASS_20245	258647	A	A	A	T	A	A	A	A	A	A	A	A	A	A	A
TPASS_20245	258783	G	G	G	G	A	G	G	G	G	G	G	G	G	G	G
NA	262240	G	G	G	A	G	G	G	G	G	G	G	G	G	G	G
lnt	264923	C	T	T	C	C	T	C	C	C	C	C	C	C	C	C
lnt	265156	G	G	G	A	G	G	G	G	G	G	G	G	G	G	G
rho	267876	A	A	A	A	G	A	A	A	A	A	A	A	A	A	A
NA	268389	C	C	C	T	C	C	C	C	C	C	C	C	C	C	C
glpQ	269965	A	A	A	G	A	A	A	A	A	A	A	A	A	A	A
TPASS_20258	271149	G	T	T	G	G	T	G	G	G	G	G	G	G	G	G
TPASS_20258	271150	C	T	T	C	C	T	C	C	C	C	C	C	C	C	C
TPASS_20259	271796	A	A	A	G	A	A	A	A	A	A	A	A	A	A	A
TPASS_20260	272999	T	T	T	C	T	T	T	T	T	T	T	T	T	T	T
TPASS_20260	273225	T	T	T	C	T	T	T	T	T	T	T	T	T	T	T
TPASS_20261	273524	A	A	A	G	A	A	A	A	A	A	A	A	A	A	A
TPASS_20261	273631	T	T	T	C	T	T	T	T	T	T	T	T	T	T	T
TPASS_20261	274240	C	C	C	T	C	C	C	C	C	C	C	C	C	C	C
TPASS_20262	275117	G	G	G	T	G	G	G	G	G	G	G	G	G	G	G
TPASS_20265	278480	T	T	T	C	T	T	T	T	T	T	T	T	T	T	T
TPASS_20265	278782	A	A	G	A	A	G	A	A	A	A	A	A	A	A	A
NA	279531	T	T	T	.	T	T	T	T	T	T	T	T	T	T	T
NA	279532	A	A	A	.	A	A	A	A	A	A	A	A	A	A	A
NA	279533	C	C	C	.	C	C	C	C	C	C	C	C	C	C	C
NA	279534	A	A	A	.	A	A	A	A	A	A	A	A	A	A	A
NA	279535	A	A	A	.	A	A	A	A	A	A	A	A	A	A	A
NA	279536	A	A	A	.	A	A	A	A	A	A	A	A	A	A	A
NA	279537	G	G	G	.	G	G	G	G	G	G	G	G	G	G	G
NA	279538	G	G	G	.	G	G	G	G	G	G	G	G	G	G	G
NA	279539	C	C	C	.	C	C	C	C	C	C	C	C	C	C	C
NA	279540	G	G	G	.	G	G	G	G	G	G	G	G	G	G	G
NA	279541	A	A	A	.	A	A	A	A	A	A	A	A	A	A	A
NA	279542	G	G	G	.	G	G	G	G	G	G	G	G	G	G	G
NA	279543	T	T	T	.	T	T	T	T	T	T	T	T	T	T	T
NA	279544	T	T	T	.	T	T	T	T	T	T	T	T	T	T	T
NA	279545	C	C	C	.	C	C	C	C	C	C	C	C	C	C	C
NA	279546	T	T	T	.	T	T	T	T	T	T	T	T	T	T	T
NA	279547	A	A	A	.	A	A	A	A	A	A	A	A	A	A	A
NA	279548	A	A	A	.	A	A	A	A	A	A	A	A	A	A	A
NA	279549	A	A	A	.	A	A	A	A	A	A	A	A	A	A	A
NA	279550	G	G	G	.	G	G	G	G	G	G	G	G	G	G	G
NA	279551	A	A	A	.	A	A	A	A	A	A	A	A	A	A	A
NA	279552	A	A	A	.	A	A	A	A	A	A	A	A	A	A	A
NA	279553	T	T	T	.	T	T	T	T	T	T	T	T	T	T	T
NA	279554	T	T	T	.	T	T	T	T	T	T	T	T	T	T	T
NA	279555	T	T	T	.	T	T	T	T	T	T	T	T	T	T	T
NA	279556	T	T	T	.	T	T	T	T	T	T	T	T	T	T	T
NA	279557	A	A	A	.	A	A	A	A	A	A	A	A	A	A	A
NA	279558	T	T	T	.	T	T	T	T	T	T	T	T	T	T	T
NA	279559	G	G	G	.	G	G	G	G	G	G	G	G	G	G	G
NA	279560	C	C	C	.	C	C	C	C	C	C	C	C	C	C	C
NA	279561	G	G	G	.	G	G	G	G	G	G	G	G	G	G	G
NA	279562	G	G	G	.	G	G	G	G	G	G	G	G	G	G	G
NA	279563	G	G	G	.	G	G	G	G	G	G	G	G	G	G	G
NA	279646	A	A	A	G	A	A	A	A	A	A	A	A	A	A	A
TPASS_2t0015	281396	G	G	G	T	T	G	G	G	G	G	G	G	G	G	G
TPASS_2t0015	281398	A	A	A	G	G	A	A	A	A	A	A	A	A	A	A
TPASS_2t0015	281406	A	A	A	G	G	A	A	A	A	A	A	A	A	A	A
TPASS_2t0015	281407	C	C	C	T	T	C	C	C	C	C	C	C	C	C	C
TPASS_2t0015	281411	C	C	C	T	T	C	C	C	C	C	C	C	C	C	C
TPASS_2t0015	281418	G	G	G	.	.	G	G	G	G	G	G	G	G	G	G
TPASS_2t0015	281421	G	G	G	T	T	G	G	G	G	G	G	G	G	G	G
TPASS_2t0015	281422	G	G	G	T	T	G	G	G	G	G	G	G	G	G	G
TPASS_2t0015	281425	T	T	T	C	C	T	T	T	T	T	T	T	T	T	T
TPASS_2t0015	281428	C	C	C	.	.	C	C	C	C	C	C	C	C	C	C
TPASS_2t0015	281430	G	G	G	.	.	G	G	G	G	G	G	G	G	G	G
TPASS_2t0015	281431	G	G	G	.	.	G	G	G	G	G	G	G	G	G	G
TPASS_2t0015	281433	C	C	C	.	.	C	C	C	C	C	C	C	C	C	C
TPASS_2t0015	281434	G	G	G	.	.	G	G	G	G	G	G	G	G	G	G
TPASS_2t0015	281435	T	T	T	A	A	T	T	T	T	T	T	T	T	T	T
TPASS_2t0015	281439	T	T	T	.	.	T	T	T	T	T	T	T	T	T	T
TPASS_2t0015	281440	C	C	C	A	A	C	C	C	C	C	C	C	C	C	C
TPASS_2t0015	281446	T	T	T	.	.	T	T	T	T	T	T	T	T	T	T
TPASS_2t0015	281449	G	G	G	.	.	G	G	G	G	G	G	G	G	G	G
TPASS_2t0015	281451	G	G	G	.	.	G	G	G	G	G	G	G	G	G	G
TPASS_2t0015	281453	C	C	C	T	T	C	C	C	C	C	C	C	C	C	C
TPASS_2t0015	281454	C	C	C	A	A	C	C	C	C	C	C	C	C	C	C
TPASS_2t0015	281455	C	C	C	G	G	C	C	C	C	C	C	C	C	C	C
TPASS_2t0015	281456	C	C	C	T	T	C	C	C	C	C	C	C	C	C	C
TPASS_2t0015	281458	T	T	T	C	C	T	T	T	T	T	T	T	T	T	T
TPASS_2t0015	281460	T	T	T	A	A	T	T	T	T	T	T	T	T	T	T
TPASS_2t0015	281464	C	C	C	T	T	C	C	C	C	C	C	C	C	C	C
NA	281466	G	G	G	.	.	G	G	G	G	G	G	G	G	G	G
NA	281467	G	G	G	A	A	G	G	G	G	G	G	G	G	G	G
NA	281468	G	G	G	T	T	G	G	G	G	G	G	G	G	G	G
NA	281469	A	A	A	C	C	A	A	A	A	A	A	A	A	A	A
rrl2rRNA	282045	G	G	G	A	G	G	G	G	G	G	G	G	G	G	G
rrl2rRNA	282353	G	G	G	A	G	G	G	G	G	G	G	G	G	G	G
rrl2rRNA	283691	G	A	A	A	A	A	A	G	G	G	G	G	G	G	G
TPASS_20268	285138	C	C	C	G	C	C	C	C	C	C	C	C	C	C	C
miaB1	286822	A	A	A	G	A	A	A	A	A	A	A	A	A	A	A
miaB1	287114	T	T	T	C	T	T	T	T	T	T	T	T	T	T	T
pcnB1	288285	T	T	T	A	T	T	T	T	T	T	T	T	T	T	T
TPASS_20273	290630	A	A	A	A	A	A	.	A	A	A	A	A	A	A	A
TPASS_20279	295457	A	A	A	G	A	A	A	A	A	A	A	A	A	A	A
NA	298034	T	T	T	T	T	T	T	T	T	T	T	T	T	T	G
NA	298087	A	A	A	G	A	A	A	A	A	A	A	A	A	A	A
TPASS_20286	302162	A	G	G	A	A	G	G	A	A	A	A	A	A	A	A
TPASS_20288	302761	G	G	G	A	G	G	G	G	G	G	G	G	G	G	G
TPASS_20290	305562	G	G	G	A	G	G	G	G	G	G	G	G	G	G	G
TPASS_20293	308062	G	G	G	A	G	G	G	G	G	G	G	G	G	G	G
prs	308819	C	C	C	T	C	C	C	C	C	C	C	C	C	C	C
coaE	310923	T	T	T	C	T	T	T	T	T	T	T	T	T	T	T
TPASS_20297	312126	A	T	T	T	A	T	T	A	A	A	A	A	A	A	A
TPASS_20297	312128	T	G	G	G	T	G	G	T	T	T	T	T	T	T	T
TPASS_20297	312134	G	G	G	A	G	G	G	G	G	G	G	G	G	G	G
TPASS_20300	313506	A	A	A	G	A	A	A	A	A	A	A	A	A	A	A
TPASS_20300	313687	T	T	T	C	T	T	T	T	T	T	T	T	T	T	T
TPASS_20300	314526	G	G	A	G	G	A	G	G	G	G	G	G	G	G	G
mutL	317629	C	C	C	T	C	C	C	C	C	C	C	C	C	C	C
mutL	319051	T	T	T	C	T	T	T	T	T	T	T	T	T	T	T
mutL	319053	G	G	G	A	G	G	G	G	G	G	G	G	G	G	G
mutL	319061	G	G	G	A	G	G	G	G	G	G	G	G	G	G	G
mutL	319109	G	G	G	A	G	G	G	G	G	G	G	G	G	G	G
TPASS_20304	319128	A	A	A	G	A	A	A	A	A	A	A	A	A	A	A
TPASS_20304	319130	A	A	A	G	A	A	A	A	A	A	A	A	A	A	A
TPASS_20304	319131	A	C	C	A	A	C	A	A	A	A	A	A	A	A	A
TPASS_20304	319149	G	G	G	T	G	G	G	G	G	G	G	G	G	G	G
TPASS_20304	319163	G	G	G	.	G	G	G	G	G	G	G	G	G	G	G
TPASS_20304	319164	T	T	T	.	T	T	T	T	T	T	T	T	T	T	T
TPASS_20304	319165	T	T	T	.	T	T	T	T	T	T	T	T	T	T	T
TPASS_20304	319274	T	T	T	T	T	T	C	T	T	T	T	T	T	T	T
TPASS_20304	319292	T	T	T	T	T	T	C	T	T	T	T	T	T	T	T
TPASS_20304	319389	A	A	A	G	A	A	A	A	A	A	A	A	A	A	A
TPASS_20304	319395	T	T	T	T	C	T	T	T	T	T	T	T	T	T	T
TPASS_20304	319435	T	T	T	G	T	T	T	T	T	T	T	T	T	T	T
TPASS_20304	319451	A	A	A	T	A	A	A	A	A	A	A	A	A	A	A
TPASS_20304	319457	C	C	C	T	C	C	C	C	C	C	C	C	C	C	C
TPASS_20304	319520	A	A	A	G	A	A	A	A	A	A	A	A	A	A	A
TPASS_20304	320730	T	C	C	C	T	C	T	T	T	T	T	T	T	T	T
TPASS_20304	320872	C	T	T	T	C	T	C	C	C	C	C	C	C	C	C
TPASS_20304	320950	T	T	T	T	T	T	C	T	T	T	T	T	T	T	T
TPASS_20304	321006	G	G	G	G	G	G	A	G	G	G	G	G	G	G	G
TPASS_20304	321248	C	C	C	T	C	C	C	C	C	C	C	C	C	C	C
TPASS_20304	321342	T	T	T	C	T	T	T	T	T	T	T	T	T	T	T
pyrG	322219	C	C	C	A	C	C	C	C	C	C	C	C	C	C	C
NA	323930	T	T	T	C	T	T	T	T	T	T	T	T	T	T	T
TPASS_20308	326196	A	A	A	G	A	A	A	A	A	A	A	A	A	A	A
TPASS_20309	327101	C	C	C	C	C	C	T	C	C	C	C	C	C	C	C
TPASS_20309	327464	A	G	G	G	A	G	G	A	A	A	A	A	A	A	A
ssb2	327640	C	T	T	C	C	T	T	C	C	C	C	C	C	C	C
ssb2	327704	C	T	T	C	C	T	T	C	C	C	C	C	C	C	C
NA	329131	T	T	T	A	T	T	T	T	T	T	T	T	T	T	T
NA	329171	G	G	G	G	.	G	.	G	G	G	G	G	G	G	G
tprE	330529	C	C	C	T	C	C	C	C	C	C	C	C	C	C	C
tprE	330530	T	T	T	C	T	T	T	T	T	T	T	T	T	T	T
tprE	330662	G	G	G	A	G	G	G	G	G	G	G	G	G	G	G
tprE	330673	G	G	G	A	G	G	G	G	G	G	G	G	G	G	G
tprE	330870	G	G	G	A	G	G	G	G	G	G	G	G	G	G	G
tprE	330904	G	T	T	T	G	T	T	G	G	G	G	G	G	G	G
tprE	330957	C	C	C	T	C	C	C	C	C	C	C	C	C	C	C
tprE	331060	G	G	G	A	G	G	G	G	G	G	G	G	G	G	G
tprE	331078	T	T	T	T	T	T	T	C	C	C	C	T	C	C	C
tprE	331269	T	T	T	C	T	T	T	T	T	T	T	T	T	T	T
NA	331498	G	G	G	A	G	G	G	G	G	G	G	G	G	G	G
NA	331505	T	T	T	C	T	T	T	T	T	T	T	T	T	T	T
NA	331507	T	T	T	G	T	T	T	T	T	T	T	T	T	T	T
NA	331516	A	A	A	G	A	A	A	A	A	A	A	A	A	A	A
NA	331522	G	G	G	.	G	G	G	G	G	G	G	G	G	G	G
NA	331542	C	G	G	G	C	G	G	C	C	C	C	C	C	C	C
NA	331550	C	A	A	C	C	A	A	C	C	C	C	C	C	C	C
NA	331560	A	A	A	G	A	A	A	A	A	A	A	A	A	A	A
NA	331626	C	C	C	T	C	C	C	C	C	C	C	C	C	C	C
NA	331632	G	G	G	A	G	G	G	G	G	G	G	G	G	G	G
NA	331640	T	T	T	C	T	T	T	T	T	T	T	T	T	T	T
NA	331644	A	A	A	G	A	A	A	A	A	A	A	A	A	A	A
NA	331653	T	T	T	C	T	T	T	T	T	T	T	T	T	T	T
tprF	332594	C	C	C	T	C	C	C	C	C	C	C	C	C	C	C
tprF	332595	G	G	G	A	G	G	G	G	G	G	G	G	G	G	G
tprF	332626	G	G	G	C	G	G	G	G	G	G	G	G	G	G	G
tprF	332660	A	A	A	G	A	A	A	A	A	A	A	A	A	A	A
tprF	332669	T	T	T	C	T	T	T	T	T	T	T	T	T	T	T
tprF	332670	T	T	T	A	T	T	T	T	T	T	T	T	T	T	T
tprF	332671	A	A	A	G	A	A	A	A	A	A	A	A	A	A	A
tprF	332672	C	C	C	T	C	C	C	C	C	C	C	C	C	C	C
tprF	332680	G	G	G	T	G	G	G	G	G	G	G	G	G	G	G
tprF	332683	A	A	A	.	A	A	A	A	A	A	A	A	A	A	A
tprF	332685	G	G	G	T	G	G	G	G	G	G	G	G	G	G	G
tprF	332686	G	G	G	C	G	G	G	G	G	G	G	G	G	G	G
tprF	332687	T	T	T	A	T	T	T	T	T	T	T	T	T	T	T
tprF	332934	T	T	T	C	T	T	T	T	T	T	T	T	T	T	T
tprF	333381	T	T	T	C	T	T	T	T	T	T	T	T	T	T	T
tprF	333389	C	C	C	A	C	C	C	C	C	C	C	C	C	C	C
tprF	333395	C	C	C	T	C	C	C	C	C	C	C	C	C	C	C
NA	333559	T	C	C	C	C	C	C	C	C	C	C	C	C	C	C
NA	333589	G	A	A	G	G	A	A	G	G	G	G	G	G	G	G
tprG	333733	C	T	T	C	C	T	T	C	C	T	C	C	C	C	C
tprG	333764	A	G	G	A	A	G	G	A	A	G	A	A	A	A	A
tprG	333914	C	T	T	C	C	T	C	C	C	C	C	C	C	C	C
tprG	333915	A	G	G	A	A	G	A	A	A	A	A	A	A	A	A
tprG	333917	G	A	A	G	G	A	G	G	G	G	G	G	G	G	G
tprG	333919	C	G	G	C	C	G	C	C	C	C	C	C	C	C	C
tprG	333920	A	G	G	A	A	G	A	A	A	A	A	A	A	A	A
tprG	333923	G	A	A	G	G	A	G	G	G	G	G	G	G	G	G
tprG	333925	G	A	A	G	G	A	G	G	G	G	G	G	G	G	G
tprG	333930	G	C	C	G	G	C	G	G	G	G	G	G	G	G	G
tprG	333931	A	C	C	A	A	C	A	A	A	A	A	A	A	A	A
tprG	333932	G	T	T	G	G	T	G	G	G	G	G	G	G	G	G
tprG	333936	C	.	.	C	C	.	C	C	C	C	C	C	C	C	C
tprG	333937	C	T	T	C	C	T	C	C	C	C	C	C	C	C	C
tprG	333941	G	.	.	G	G	.	G	G	G	G	G	G	G	G	G
tprG	333942	G	.	.	G	G	.	G	G	G	G	G	G	G	G	G
tprG	333943	A	.	.	A	A	.	A	A	A	A	A	A	A	A	A
tprG	333945	G	C	C	G	G	C	G	G	G	G	G	G	G	G	G
tprG	333947	G	C	C	G	G	C	G	G	G	G	G	G	G	G	G
tprG	333949	G	C	C	G	G	C	G	G	G	G	G	G	G	G	G
tprG	333952	G	C	C	G	G	C	G	G	G	G	G	G	G	G	G
tprG	333953	G	C	C	G	G	C	G	G	G	G	G	G	G	G	G
tprG	333954	T	G	G	T	T	G	T	T	T	T	T	T	T	T	T
tprG	333959	G	C	C	G	G	C	G	G	G	G	G	G	G	G	G
tprG	333960	T	C	C	T	T	C	T	T	T	T	T	T	T	T	T
tprG	333961	T	C	C	T	T	C	T	T	T	T	T	T	T	T	T
tprG	333962	A	G	G	A	A	G	A	A	A	A	A	A	A	A	A
tprG	333974	C	T	T	C	C	T	C	C	C	C	C	C	C	C	C
tprG	333977	G	C	C	G	G	C	G	G	G	G	G	G	G	G	G
tprG	333978	T	G	G	T	T	G	T	T	T	T	T	T	T	T	T
tprG	333982	G	A	A	G	G	A	G	G	G	G	G	G	G	G	G
tprG	333988	G	G	G	G	G	G	A	G	G	G	G	G	G	G	G
tprG	334036	G	G	G	G	G	G	.	G	G	G	G	G	G	G	G
tprG	334070	C	C	C	T	C	C	T	C	C	C	C	C	C	C	C
tprG	334073	A	A	A	G	A	A	G	A	A	A	A	A	A	A	A
tprG	334156	C	A	A	A	C	A	C	C	C	C	C	C	C	C	C
tprG	334190	C	C	C	T	C	C	C	C	C	C	C	C	C	C	C
tprG	334195	A	A	A	G	A	A	A	A	A	A	A	A	A	A	A
tprG	334199	C	C	C	T	C	C	C	C	C	C	C	C	C	C	C
tprG	334521	A	G	G	G	A	G	G	A	A	A	A	A	A	A	A
tprG	335378	C	C	T	C	C	C	C	C	C	C	C	C	C	C	C
TPASS_20318	335870	C	C	.	C	C	C	C	C	C	C	C	C	C	C	C
TPASS_20318	335879	C	C	C	C	C	.	.	C	C	C	C	C	C	C	C
TPASS_20318	335911	A	A	A	T	A	A	A	A	A	A	A	A	A	A	A
tmpC	336025	A	A	A	G	A	A	A	A	A	A	A	A	A	A	A
tmpC	336260	C	A	A	C	C	A	C	C	C	C	C	C	C	C	C
tmpC	336315	G	G	G	A	G	G	G	G	G	G	G	G	G	G	G
TPASS_20321	337825	T	T	T	C	T	T	T	T	T	T	T	T	T	T	T
TPASS_20321	338148	G	G	G	C	G	G	C	G	G	G	G	G	G	G	G
TPASS_20324	341611	C	C	C	T	C	C	C	C	C	C	C	C	C	C	C
TPASS_20324	341935	C	C	C	A	C	C	C	C	C	C	C	C	C	C	C
TPASS_20324	342733	C	C	C	A	C	C	C	C	C	C	C	C	C	C	C
TPASS_20324	345260	G	G	G	A	G	G	G	G	G	G	G	G	G	G	G
tp92	345743	T	T	T	C	T	T	T	T	T	T	T	T	T	T	T
tp92	345898	C	C	C	T	C	C	C	C	C	C	C	C	C	C	C
tp92	346356	G	G	G	A	G	G	G	G	G	G	G	G	G	G	G
tp92	346357	G	G	G	A	G	G	G	G	G	G	G	G	G	G	G
tp92	347066	A	G	G	G	G	G	G	A	A	A	A	A	A	A	A
tp92	347070	G	T	T	T	T	T	T	G	G	G	G	G	G	G	G
tp92	347073	A	T	T	T	T	T	T	A	A	A	A	A	A	A	A
tp92	347075	A	C	C	C	C	C	C	A	A	A	A	A	A	A	A
tp92	347100	G	A	A	A	A	A	A	G	G	G	G	G	G	G	G
tp92	347101	T	C	C	C	C	C	C	T	T	T	T	T	T	T	T
tp92	347107	A	G	G	G	G	G	G	A	A	A	A	A	A	A	A
tp92	347114	C	G	G	G	G	G	G	C	C	C	C	C	C	C	C
tp92	347122	A	G	G	G	G	G	G	A	A	A	A	A	A	A	A
tp92	347299	T	T	T	A	A	T	T	T	T	T	T	T	T	T	T
tp92	347440	G	T	T	T	G	T	T	G	G	G	G	G	G	G	G
tp92	347600	C	C	C	T	C	C	C	C	C	C	C	C	C	C	C
tp92	347607	G	G	G	A	G	G	G	G	G	G	G	G	G	G	G
tp92	347846	T	T	T	C	C	T	T	T	T	T	T	T	T	T	T
tp92	347857	G	G	G	.	.	G	G	G	G	G	G	G	G	G	G
tp92	347858	T	T	T	.	.	T	T	T	T	T	T	T	T	T	T
tp92	347859	A	A	A	.	.	A	A	A	A	A	A	A	A	A	A
tp92	347860	G	G	G	.	.	G	G	G	G	G	G	G	G	G	G
tp92	347861	C	A	A	.	.	A	T	C	C	C	C	C	C	C	C
tp92	347862	A	A	A	.	.	A	A	A	A	A	A	A	A	A	A
tp92	347863	C	C	C	.	.	C	G	C	C	C	C	C	C	C	C
tp92	347864	C	C	C	.	.	C	T	C	C	C	C	C	C	C	C
tp92	347865	A	A	A	.	.	A	A	A	A	A	A	A	A	A	A
tp92	347866	C	C	C	.	.	C	G	C	C	C	C	C	C	C	C
tp92	347867	C	C	C	.	.	C	C	C	C	C	C	C	C	C	C
tp92	347868	A	A	A	.	.	A	A	A	A	A	A	A	A	A	A
tp92	347869	G	G	G	.	.	G	G	G	G	G	G	G	G	G	G
tp92	347870	C	C	C	.	.	C	C	C	C	C	C	C	C	C	C
tp92	347871	T	T	T	.	.	T	T	T	T	T	T	T	T	T	T
tp92	347967	C	C	C	G	G	C	C	C	C	C	C	C	C	C	C
tp92	347994	G	A	A	A	A	A	A	G	G	G	G	G	G	G	G
glyA	351815	T	T	T	C	T	T	T	T	T	T	T	T	T	T	T
TPASS_20330	353213	C	C	C	T	C	C	C	C	C	C	C	C	C	C	C
TPASS_20330	353391	C	T	T	C	C	T	C	C	C	C	C	C	C	C	C
TPASS_20330	353520	T	T	T	T	T	T	.	T	T	T	T	T	T	T	T
TPASS_20330	353688	C	C	C	C	C	C	T	C	C	C	C	C	C	C	C
TPASS_20330	353711	C	C	C	T	C	C	C	C	C	C	C	C	C	C	C
TPASS_20330	354461	A	A	A	G	A	A	A	A	A	A	A	A	A	A	A
NA	355002	A	G	G	G	A	G	G	A	A	A	A	A	A	A	A
TPASS_20333	357166	G	G	G	G	G	G	A	G	G	G	G	G	G	G	G
TPASS_20335	358790	G	G	G	A	G	G	G	G	G	G	G	G	G	G	G
TPASS_20335	358838	T	T	T	C	T	T	T	T	T	T	T	T	T	T	T
comE	360505	A	A	A	G	A	A	A	A	A	A	A	A	A	A	A
murC	364888	T	C	C	C	C	C	C	C	C	C	C	C	C	C	C
murC	365979	A	A	A	G	A	A	A	A	A	A	A	A	A	A	A
NA	367653	T	T	T	C	T	T	T	T	T	T	T	T	T	T	T
trcF	368053	G	G	G	A	G	G	G	G	G	G	G	G	G	G	G
trcF	370089	G	A	A	G	G	A	G	G	G	G	G	G	G	G	G
trcF	370720	T	T	T	A	T	T	T	T	T	T	T	T	T	T	T
trcF	370727	A	A	A	G	A	A	A	A	A	A	A	A	A	A	A
mraY	371246	T	T	T	T	T	T	.	T	T	T	T	T	T	T	T
NA	372413	T	T	T	C	T	T	T	T	T	T	T	T	T	T	T
NA	372420	C	C	C	T	C	C	C	C	C	C	C	C	C	C	C
TPASS_20346	372508	A	A	A	G	A	A	A	A	A	A	A	A	A	A	A
TPASS_20346	372511	G	G	G	A	G	G	G	G	G	G	G	G	G	G	G
TPASS_20346	372524	A	A	A	G	A	A	A	A	A	A	A	A	A	A	A
TPASS_20346	372588	A	G	G	A	A	G	A	A	A	A	A	A	A	A	A
TPASS_20346	372938	G	A	A	G	G	A	A	G	G	G	G	G	G	G	G
TPASS_20346	372984	C	C	C	T	C	C	C	C	C	C	C	C	C	C	C
TPASS_20346	373026	A	A	A	G	A	A	A	A	A	A	A	A	A	A	A
TPASS_20346	373061	A	A	A	G	A	A	A	A	A	A	A	A	A	A	A
TPASS_20346	373124	C	C	C	G	C	C	C	C	C	C	C	C	C	C	C
NA	373255	G	G	G	G	.	G	G	G	G	G	G	G	G	G	G
TPASS_20348	374541	G	G	G	G	G	G	A	G	G	G	G	G	G	G	G
NA	375647	A	A	A	G	A	A	A	A	A	A	A	A	A	A	A
proA	376622	C	C	C	T	C	C	C	C	C	C	C	C	C	C	C
proB	377148	A	A	A	A	A	A	.	A	A	A	A	A	A	A	A
proB	377942	T	T	T	C	T	T	T	T	T	T	T	T	T	T	T
NA	379032	C	C	C	A	C	C	A	C	C	C	C	C	C	C	C
NA	380261	A	A	A	G	A	A	A	A	A	A	A	A	A	A	A
TPASS_20360	384035	G	G	G	A	G	G	G	G	G	G	G	G	G	G	G
cheW1	388792	T	T	T	C	T	T	T	T	T	T	T	T	T	T	T
NA	390521	C	C	C	G	C	C	C	C	C	C	C	C	C	C	C
NA	390616	T	T	T	G	T	T	T	T	T	T	T	T	T	T	T
smc	392628	G	G	G	G	G	G	G	G	A	G	G	G	G	G	G
smc	392656	G	G	G	A	G	G	G	G	G	G	G	G	G	G	G
smc	392768	A	A	A	G	A	A	A	A	A	A	A	A	A	A	A
TPASS_20369	394323	C	C	C	T	C	C	C	C	C	C	C	C	C	C	C
TPASS_20369	394764	G	G	G	A	G	G	G	G	G	G	G	G	G	G	G
TPASS_20369	395125	G	G	G	A	G	G	G	G	G	G	G	G	G	G	G
TPASS_20369	395363	C	C	C	A	C	C	C	C	C	C	C	C	C	C	C
TPASS_20370	395652	A	A	A	.	A	A	A	A	A	A	A	A	A	A	A
TPASS_20370	395653	T	T	T	.	T	T	T	T	T	T	T	T	T	T	T
TPASS_20370	395654	C	C	C	.	C	C	C	C	C	C	C	C	C	C	C
TPASS_20370	395655	G	G	G	.	G	G	G	G	G	G	G	G	G	G	G
TPASS_20370	395656	T	T	T	.	T	T	T	T	T	T	T	T	T	T	T
TPASS_20370	395657	C	C	C	.	C	C	C	C	C	C	C	C	C	C	C
ispE	395981	G	G	G	A	G	G	G	G	G	G	G	G	G	G	G
ispE	396446	T	T	T	C	T	T	T	T	T	T	T	T	T	T	T
ispE	396651	G	G	G	A	G	G	G	G	G	G	G	G	G	G	G
TPASS_20374	399316	C	C	C	A	C	C	C	C	C	C	C	C	C	C	C
NA	402481	T	T	T	C	T	T	T	T	T	T	T	T	T	T	T
NA	402799	A	A	A	G	A	A	A	A	A	A	A	A	A	A	A
secA	403632	C	C	C	T	C	C	C	C	C	C	C	C	C	C	C
secA	405428	T	T	T	C	T	T	T	T	T	T	T	T	T	T	T
secA	406195	C	C	C	T	C	C	C	C	C	C	C	C	C	C	C
TPASS_20381	408787	A	G	G	G	G	G	G	A	A	A	A	A	A	A	A
mraZ	409373	A	A	A	G	A	A	A	A	A	A	A	A	A	A	A
mraW	409957	G	G	G	A	G	G	G	G	G	G	G	G	G	G	G
murF	412026	T	T	T	C	T	T	T	T	T	T	T	T	T	T	T
murF	412473	C	C	C	T	C	C	C	C	C	C	C	C	C	C	C
ftsW	413295	G	A	A	G	G	A	G	G	G	G	G	G	G	G	G
ftsA	414865	A	G	G	A	A	G	A	A	A	A	A	A	A	A	A
ftsZ	416943	A	A	A	G	A	A	A	A	A	A	A	A	A	A	A
TPASS_20392	418169	T	T	T	T	T	T	.	T	T	T	T	T	T	T	T
topA	420521	G	G	G	T	G	G	G	G	G	G	G	G	G	G	G
topA	420715	C	C	C	T	C	C	C	C	C	C	C	C	C	C	C
topA	421797	C	T	T	C	C	T	C	C	C	C	C	C	C	C	C
topA	421873	A	A	A	G	A	A	A	A	A	A	A	A	A	A	A
topA	421975	A	A	A	G	A	A	A	A	A	A	A	A	A	A	A
xerD2	422177	A	A	A	G	A	A	A	A	A	A	A	A	A	A	A
xerD2	422238	A	A	A	A	A	A	.	A	A	A	A	A	A	A	A
xerD2	422281	G	G	G	A	G	G	G	G	G	G	G	G	G	G	G
flgB	423027	A	A	A	G	A	A	A	A	A	A	A	A	A	A	A
fliF	424577	T	T	T	C	T	T	T	T	T	T	T	T	T	T	T
fliF	425035	A	A	A	A	A	A	.	A	A	A	A	A	A	A	A
fliG2	427112	C	C	C	T	C	C	C	C	C	C	C	C	C	C	C
fliI	428628	T	C	C	C	T	C	C	T	T	T	T	T	T	T	T
TPASS_20408	433200	A	A	A	G	A	A	A	A	A	A	A	A	A	A	A
TPASS_20408	433672	C	C	C	A	C	C	C	C	C	C	C	C	C	C	C
TPASS_20408	435499	G	G	G	A	G	G	G	G	G	G	G	G	G	G	G
TPASS_20408	435886	G	A	A	G	G	A	G	G	G	G	G	G	G	G	G
secD	437205	T	T	T	G	T	T	T	T	T	T	T	T	T	T	T
secF	438455	A	A	A	G	A	A	A	A	A	A	A	A	A	A	A
secF	439628	G	G	G	A	G	G	G	G	G	G	G	G	G	G	G
alsT1	442689	A	A	A	A	G	A	A	A	A	A	A	A	A	A	A
ffh	444150	A	A	A	C	A	A	A	A	A	A	A	A	A	A	A
NA	446920	T	T	T	C	T	T	T	T	T	T	T	T	T	T	T
galK	448087	G	G	G	C	G	G	G	G	G	G	G	G	G	G	G
TPASS_20421	449551	T	T	T	G	T	T	G	T	T	T	T	T	T	T	T
TPASS_20422	451872	C	C	C	T	C	C	C	C	C	C	C	C	C	C	C
TPASS_20422	451886	G	G	G	A	G	G	G	G	G	G	G	G	G	G	G
TPASS_20422	451988	T	T	T	C	T	T	T	T	T	T	T	T	T	T	T
TPASS_20422	452005	C	C	C	T	C	C	C	C	C	C	C	C	C	C	C
NA	452110	T	T	T	.	T	T	T	T	T	T	T	T	T	T	T
NA	452111	T	T	T	.	T	T	T	T	T	T	T	T	T	T	T
NA	452112	T	T	T	.	T	T	T	T	T	T	T	T	T	T	T
NA	452113	A	A	A	.	A	A	A	A	A	A	A	A	A	A	A
NA	452114	T	T	T	.	T	T	T	T	T	T	T	T	T	T	T
TPASS_20423	452115	A	A	A	.	A	A	A	A	A	A	A	A	A	A	A
TPASS_20425	454092	G	G	G	A	G	G	G	G	G	G	G	G	G	G	G
ntpA1	455624	G	G	G	A	G	G	G	G	G	G	G	G	G	G	G
ntpB1	457262	T	T	T	C	T	T	T	T	T	T	T	T	T	T	T
ntpI1	458164	G	G	G	A	G	G	G	G	G	G	G	G	G	G	G
ntpI1	458471	C	C	C	T	C	C	C	C	C	C	C	C	C	C	C
ntpI1	458478	T	T	T	C	T	T	T	T	T	T	T	T	T	T	T
ntpI1	458979	T	T	T	C	T	T	T	T	T	T	T	T	T	T	T
ntpK	460009	C	C	T	C	C	T	C	C	C	C	C	C	C	C	C
TPASS_20431	460483	G	A	A	A	G	A	A	G	G	G	G	G	G	G	G
TPASS_20432	461627	A	A	A	G	A	A	A	A	A	A	A	A	A	A	A
cheW2	466920	G	G	G	C	G	G	G	G	G	G	G	G	G	G	G
ppnK	468725	A	A	A	G	A	A	A	A	A	A	A	A	A	A	A
TPASS_20443	471424	G	G	A	G	G	A	G	G	G	G	G	G	G	G	G
NA	472980	C	C	C	T	C	C	C	C	C	C	C	C	C	C	C
TPASS_20445	473553	A	A	A	G	A	A	A	A	A	A	A	A	A	A	A
ispG	474374	G	G	G	A	G	G	G	G	G	G	G	G	G	G	G
ispG	474870	T	T	T	T	T	T	.	T	T	T	T	T	T	T	T
ispG	474935	A	A	A	G	A	A	A	A	A	A	A	A	A	A	A
TPASS_20447	475861	C	C	C	T	C	C	C	C	C	C	C	C	C	C	C
TPASS_20449	477667	A	G	G	G	A	G	G	A	A	A	A	A	A	A	A
fusA1	479374	A	A	A	G	A	A	A	A	A	A	A	A	A	A	A
TPASS_20451a	480206	T	T	T	C	T	T	T	T	T	T	T	T	T	T	T
TPASS_20451a	480384	G	G	G	C	G	G	G	G	G	G	G	G	G	G	G
ileS	482011	G	G	G	A	G	G	G	G	G	G	G	G	G	G	G
NA	486676	G	G	G	A	G	G	G	G	G	G	G	G	G	G	G
TPASS_20457	488375	G	G	G	A	G	G	G	G	G	G	G	G	G	G	G
TPASS_20457	488459	C	C	C	T	C	C	C	C	C	C	C	C	C	C	C
TPASS_20457	489376	C	C	C	T	C	C	C	C	C	C	C	C	C	C	C
TPASS_20458	490089	G	G	G	A	G	G	G	G	G	G	G	G	G	G	G
TPASS_20461	492461	G	G	G	.	G	G	G	G	G	G	G	G	G	G	G
TPASS_20461	492462	C	C	C	.	C	C	C	C	C	C	C	C	C	C	C
TPASS_20461	492463	T	T	T	.	T	T	T	T	T	T	T	T	T	T	T
TPASS_20461	492464	G	G	G	.	G	G	G	G	G	G	G	G	G	G	G
TPASS_20461	492465	C	C	C	.	C	C	C	C	C	C	C	C	C	C	C
TPASS_20461	492466	A	A	A	.	A	A	A	A	A	A	A	A	A	A	A
TPASS_20461	492467	G	G	G	.	G	G	G	G	G	G	G	G	G	G	G
TPASS_20461	492468	T	T	T	.	T	T	T	T	T	T	T	T	T	T	T
TPASS_20461	492469	G	G	G	.	G	G	G	G	G	G	G	G	G	G	G
TPASS_20461	492470	T	T	T	.	T	T	T	T	T	T	T	T	T	T	T
TPASS_20461	492471	G	G	G	.	G	G	G	G	G	G	G	G	G	G	G
TPASS_20461	492472	C	C	C	.	C	C	C	C	C	C	C	C	C	C	C
TPASS_20461	492473	T	T	T	.	T	T	T	T	T	T	T	T	T	T	T
TPASS_20461	492474	T	T	T	.	T	T	T	T	T	T	T	T	T	T	T
TPASS_20461	492475	T	T	T	.	T	T	T	T	T	T	T	T	T	T	T
TPASS_20461	492476	G	G	G	.	G	G	G	G	G	G	G	G	G	G	G
TPASS_20461	492477	T	T	T	.	T	T	T	T	T	T	T	T	T	T	T
TPASS_20461	492478	T	T	T	.	T	T	T	T	T	T	T	T	T	T	T
TPASS_20461	492479	T	T	T	.	T	T	T	T	T	T	T	T	T	T	T
TPASS_20461	492480	T	T	T	.	T	T	T	T	T	T	T	T	T	T	T
TPASS_20461	492481	T	T	T	.	T	T	T	T	T	T	T	T	T	T	T
TPASS_20461	492482	G	G	G	.	G	G	G	G	G	G	G	G	G	G	G
TPASS_20461	492483	G	G	G	.	G	G	G	G	G	G	G	G	G	G	G
TPASS_20461	492484	T	T	T	.	T	T	T	T	T	T	T	T	T	T	T
TPASS_20461	492485	A	A	A	.	A	A	A	A	A	A	A	A	A	A	A
TPASS_20461	492486	G	G	G	.	G	G	G	G	G	G	G	G	G	G	G
TPASS_20461	492487	G	G	G	.	G	G	G	G	G	G	G	G	G	G	G
TPASS_20461	492488	G	G	G	.	G	G	G	G	G	G	G	G	G	G	G
NA	492615	A	A	A	G	A	A	A	A	A	A	A	A	A	A	A
TPASS_20462	492804	G	A	A	A	G	A	G	G	G	G	G	G	G	G	G
TPASS_20462	492805	G	A	A	A	G	A	G	G	G	G	G	G	G	G	G
TPASS_20462	492858	T	T	T	C	T	T	T	T	T	T	T	T	T	T	T
TPASS_20462	492867	A	A	A	G	A	A	A	A	A	A	A	A	A	A	A
TPASS_20462	492868	A	A	A	G	A	A	A	A	A	A	A	A	A	A	A
TPASS_20462	492874	C	C	C	A	C	C	C	C	C	C	C	C	C	C	C
TPASS_20462	492877	C	C	C	T	C	C	C	C	C	C	C	C	C	C	C
TPASS_20462	492882	G	A	A	G	G	A	G	G	G	G	G	G	G	G	G
TPASS_20462	492901	C	A	A	C	C	A	C	C	C	C	C	C	C	C	C
TPASS_20462	492927	A	G	G	A	A	G	A	A	A	A	A	A	A	A	A
TPASS_20462	492937	A	A	A	T	A	A	A	A	A	A	A	A	A	A	A
TPASS_20462	492956	C	A	A	A	C	A	C	C	C	C	C	C	C	C	C
TPASS_20462	493006	C	C	C	G	C	C	C	C	C	C	C	C	C	C	C
TPASS_20462	493007	G	G	G	C	G	G	G	G	G	G	G	G	G	G	G
TPASS_20462	493011	C	C	C	A	C	C	C	C	C	C	C	C	C	C	C
TPASS_20462	493014	T	T	T	C	T	T	T	T	T	T	T	T	T	T	T
TPASS_20462	493026	G	G	G	A	G	G	G	G	G	G	G	G	G	G	G
TPASS_20462	493027	A	G	G	A	A	G	G	A	A	A	A	A	A	A	A
TPASS_20462	493031	A	A	A	C	A	A	A	A	A	A	A	A	A	A	A
TPASS_20462	493036	A	A	A	G	A	A	A	A	A	A	A	A	A	A	A
TPASS_20462	493045	T	T	T	C	T	T	T	T	T	T	T	T	T	T	T
TPASS_20462	493062	G	G	G	A	G	G	G	G	G	G	G	G	G	G	G
TPASS_20462	493089	G	G	G	A	G	G	G	G	G	G	G	G	G	G	G
TPASS_20462	493092	C	C	C	T	C	C	C	C	C	C	C	C	C	C	C
TPASS_20462	493093	T	T	T	C	T	T	T	T	T	T	T	T	T	T	T
TPASS_20462	493144	A	A	A	G	A	A	A	A	A	A	A	A	A	A	A
TPASS_20462	493236	A	A	A	G	A	A	A	A	A	A	A	A	A	A	A
TPASS_20462	493248	A	A	A	G	A	A	A	A	A	A	A	A	A	A	A
TPASS_20462	493269	G	G	G	A	G	G	G	G	G	G	G	G	G	G	G
TPASS_20462	493317	G	G	G	A	G	G	G	G	G	G	G	G	G	G	G
TPASS_20462	493320	A	A	A	G	A	A	A	A	A	A	A	A	A	A	A
TPASS_20462	493340	A	A	A	G	A	A	A	A	A	A	A	A	A	A	A
TPASS_20462	493390	A	A	A	G	A	A	A	A	A	A	A	A	A	A	A
TPASS_20462	493406	T	T	T	C	T	T	T	T	T	T	T	T	T	T	T
TPASS_20462	493426	C	C	C	A	C	C	C	C	C	C	C	C	C	C	C
TPASS_20462	493563	A	A	A	G	A	A	A	A	A	A	A	A	A	A	A
TPASS_20462	493581	G	G	G	C	G	G	G	G	G	G	G	G	G	G	G
TPASS_20462	493609	G	G	G	A	G	G	G	G	G	G	G	G	G	G	G
TPASS_20462	493614	G	G	G	A	G	G	G	G	G	G	G	G	G	G	G
TPASS_20462	493633	A	A	A	G	A	A	A	A	A	A	A	A	A	A	A
TPASS_20462	493634	T	T	T	G	T	T	T	T	T	T	T	T	T	T	T
TPASS_20462	493637	G	G	G	C	G	G	G	G	G	G	G	G	G	G	G
TPASS_20462	493646	A	A	A	A	G	A	A	A	A	A	A	A	A	A	A
TPASS_20462	493653	G	G	G	A	G	G	G	G	G	G	G	G	G	G	G
TPASS_20462	493697	G	G	G	T	G	G	G	G	G	G	G	G	G	G	G
TPASS_20462	493705	G	G	G	A	G	G	G	G	G	G	G	G	G	G	G
TPASS_20462	493713	G	G	G	A	G	G	G	G	G	G	G	G	G	G	G
TPASS_20462	493719	A	A	A	G	A	A	A	A	A	A	A	A	A	A	A
TPASS_20462	493720	C	C	C	G	C	C	C	C	C	C	C	C	C	C	C
TPASS_20462	493732	C	C	C	G	C	C	C	C	C	C	C	C	C	C	C
TPASS_20462	493735	A	A	A	C	A	A	A	A	A	A	A	A	A	A	A
TPASS_20462	493815	G	G	G	A	G	G	G	G	G	G	G	G	G	G	G
trmB	493911	G	G	G	A	G	G	G	G	G	G	G	G	G	G	G
trmB	493921	G	G	G	A	G	G	G	G	G	G	G	G	G	G	G
trmB	494083	T	T	T	C	T	T	T	T	T	T	T	T	T	T	T
trmB	494158	C	C	C	T	C	C	C	C	C	C	C	C	C	C	C
trmB	494436	T	T	T	C	T	T	T	T	T	T	T	T	T	T	T
TPASS_20468	497867	G	G	G	A	G	G	G	G	G	G	G	G	G	G	G
TPASS_20471	500035	C	A	A	A	C	A	A	C	C	C	C	C	C	C	C
TPASS_20471	500305	C	C	C	T	C	C	C	C	C	C	C	C	C	C	C
TPASS_20471	500899	C	C	C	C	C	C	T	C	C	C	C	C	C	C	C
uvrC	502287	A	A	A	G	A	A	A	A	A	A	A	A	A	A	A
TPASS_20473	503285	C	T	T	C	C	T	T	C	C	C	C	C	C	C	C
TPASS_20474	504168	T	T	T	G	T	T	T	T	T	T	T	T	T	T	T
pgi	506190	T	T	T	C	T	T	T	T	T	T	T	T	T	T	T
ackA	507467	G	G	G	A	G	G	G	G	G	G	G	G	G	G	G
TPASS_20477	508113	G	G	G	A	G	G	G	G	G	G	G	G	G	G	G
TPASS_20477	508302	T	T	T	C	T	T	T	T	T	T	T	T	T	T	T
zwf	509697	C	C	C	T	C	C	C	C	C	C	C	C	C	C	C
NA	510931	C	C	.	.	.	.	C	C	C	C	C	C	C	C	C
TPASS_20481	512214	A	G	G	A	A	G	A	A	A	A	A	A	A	A	A
TPASS_20481	513188	C	C	C	T	C	C	C	C	C	C	C	C	C	C	C
TPASS_20483	514028	C	C	C	.	C	C	C	C	C	C	C	C	C	C	C
TPASS_20483	514029	C	C	C	.	C	C	C	C	C	C	C	C	C	C	C
TPASS_20483	514031	G	G	G	T	G	G	G	G	G	G	G	G	G	G	G
TPASS_20483	514032	T	T	T	C	T	T	T	T	T	T	T	T	T	T	T
TPASS_20483	514037	C	C	C	A	C	C	C	C	C	C	C	C	C	C	C
TPASS_20483	514038	T	T	T	G	T	T	T	T	T	T	T	T	T	T	T
TPASS_20483	514040	G	G	G	C	G	G	G	G	G	G	G	G	G	G	G
TPASS_20483	514041	G	G	G	T	G	G	G	G	G	G	G	G	G	G	G
TPASS_20483	514042	C	C	C	T	C	C	C	C	C	C	C	C	C	C	C
TPASS_20483	514051	C	C	C	T	C	C	C	C	C	C	C	C	C	C	C
TPASS_20483	514053	A	A	A	G	A	A	A	A	A	A	A	A	A	A	A
TPASS_20483	514099	A	A	A	G	A	A	A	A	A	A	A	A	A	A	A
TPASS_20484	515123	C	C	C	A	C	C	C	C	C	C	C	C	C	C	C
TPASS_20484	515180	C	C	C	T	C	C	C	C	C	C	C	C	C	C	C
TPASS_20484	515191	C	C	C	T	C	C	C	C	C	C	C	C	C	C	C
TPASS_20484	516153	T	T	T	C	T	T	T	T	T	T	T	T	T	T	T
TPASS_20484	516852	T	T	T	T	T	T	.	T	T	T	T	T	T	T	T
TPASS_20484	516881	A	A	A	.	A	A	A	A	A	A	A	A	A	A	A
TPASS_20485	517620	T	C	C	T	T	C	T	T	T	T	T	T	T	T	T
TPASS_20486	519777	C	C	C	T	C	C	C	C	C	C	C	C	C	C	C
NA	520955	A	C	C	C	A	C	C	A	A	A	A	A	A	A	A
NA	521015	A	G	G	G	A	G	G	A	A	A	A	A	A	A	A
NA	521619	T	C	C	C	C	C	C	T	T	T	T	T	T	T	T
TPASS_20487	521790	T	T	T	T	T	T	.	T	T	T	T	T	T	T	T
NA	522240	A	A	A	G	A	A	A	A	A	A	A	A	A	A	A
NA	522308	A	A	A	G	A	A	A	A	A	A	A	A	A	A	A
mcp2	522846	G	G	G	A	A	G	G	G	G	G	G	G	G	G	G
mcp2	522879	G	G	G	A	A	G	G	G	G	G	G	G	G	G	G
mcp2	522880	T	T	T	T	C	T	T	T	T	T	T	T	T	T	T
mcp2	522882	G	G	G	A	A	G	G	G	G	G	G	G	G	G	G
mcp2	522896	A	T	T	C	C	T	A	A	A	A	A	A	A	A	A
mcp2	522903	G	G	G	A	G	G	G	G	G	G	G	G	G	G	G
mcp2	522907	A	G	G	A	A	G	G	G	G	G	G	G	G	G	G
mcp2	522925	C	C	C	G	G	C	C	C	C	C	C	C	C	C	C
mcp2	522943	G	G	G	A	G	G	G	G	G	G	G	G	G	G	G
mcp2	523011	A	A	A	G	G	A	A	A	A	A	A	A	A	A	A
mcp2	523068	G	G	G	A	A	G	G	G	G	G	G	G	G	G	G
mcp2	523156	G	G	G	A	A	G	G	G	G	G	G	G	G	G	G
mcp2	523173	T	T	T	C	C	T	T	T	T	T	T	T	T	T	T
mcp2	523195	C	C	C	G	G	C	C	C	C	C	C	C	C	C	C
mcp2	523204	C	C	C	T	C	C	C	C	C	C	C	C	C	C	C
mcp2	523210	A	A	A	G	A	A	A	A	A	A	A	A	A	A	A
mcp2	523245	G	G	G	A	A	G	G	G	G	G	G	G	G	G	G
mcp2	523260	G	G	G	A	A	G	G	G	G	G	G	G	G	G	G
mcp2	523276	T	T	T	C	T	T	T	T	T	T	T	T	T	T	T
mcp2	523333	G	G	G	A	A	G	G	G	G	G	G	G	G	G	G
mcp2	523335	G	G	G	A	G	G	G	G	G	G	G	G	G	G	G
mcp2	523336	T	T	T	C	C	T	T	T	T	T	T	T	T	T	T
mcp2	523342	G	G	G	A	G	G	G	G	G	G	G	G	G	G	G
mcp2	523345	T	T	T	G	G	T	T	T	T	T	T	T	T	T	T
mcp2	523350	G	G	G	A	A	G	G	G	G	G	G	G	G	G	G
mcp2	523353	A	A	A	T	T	A	A	A	A	A	A	A	A	A	A
mcp2	523371	G	G	G	G	A	G	G	G	G	G	G	G	G	G	G
mcp2	523396	T	T	T	T	C	T	T	T	T	T	T	T	T	T	T
mcp2	523410	A	A	A	G	G	A	A	A	A	A	A	A	A	A	A
mcp2	523476	A	A	A	G	A	A	A	A	A	A	A	A	A	A	A
mcp2	523477	A	A	A	A	G	A	A	A	A	A	A	A	A	A	A
mcp2	523485	A	A	A	A	G	A	A	A	A	A	A	A	A	A	A
mcp2	523497	A	A	A	A	G	A	A	A	A	A	A	A	A	A	A
mcp2	523498	C	C	C	T	C	C	C	C	C	C	C	C	C	C	C
mcp2	523507	A	A	A	G	A	A	A	A	A	A	A	A	A	A	A
mcp2	523509	G	G	G	A	G	G	G	G	G	G	G	G	G	G	G
mcp2	523510	T	T	T	C	T	T	T	T	T	T	T	T	T	T	T
mcp2	523518	T	T	T	C	T	T	T	T	T	T	T	T	T	T	T
mcp2	523528	T	T	T	C	T	T	T	T	T	T	T	T	T	T	T
mcp2	523544	A	A	A	G	A	A	A	A	A	A	A	A	A	A	A
mcp2	523546	C	C	C	A	C	C	C	C	C	C	C	C	C	C	C
mcp2	523588	C	C	T	C	C	T	C	C	C	C	C	C	C	C	C
mcp2	523978	A	G	G	A	A	G	A	A	A	A	A	A	A	A	A
mcp2	524530	A	A	A	G	A	A	A	A	A	A	A	A	A	A	A
NA	525232	C	C	C	T	C	C	C	C	C	C	C	C	C	C	C
TPASS_20491	527004	T	T	T	T	T	T	.	T	T	T	T	T	T	T	T
dnaG	528679	G	A	A	A	A	A	A	G	G	G	G	G	G	G	G
dnaG	528948	C	C	C	T	C	C	C	C	C	C	C	C	C	C	C
rpoD	530004	T	C	C	T	T	C	T	T	T	T	T	T	T	T	T
TPASS_20494	531864	C	C	C	T	C	C	C	C	C	C	C	C	C	C	C
TPASS_20496	532497	G	G	G	T	G	G	G	G	G	G	G	G	G	G	G
TPASS_20496	532844	G	G	G	A	G	G	G	G	G	G	G	G	G	G	G
TPASS_20496	533045	G	G	G	C	G	G	G	G	G	G	G	G	G	G	G
mreB	534188	C	C	C	A	C	C	C	C	C	C	C	C	C	C	C
mreC	534398	T	T	T	T	T	T	.	T	T	T	T	T	T	T	T
pbp1	535888	A	A	A	A	A	A	.	A	A	A	A	A	A	A	A
pbp1	536132	G	G	G	C	G	G	G	G	G	G	G	G	G	G	G
pbp1	537436	T	C	C	C	C	C	C	T	T	T	T	T	T	T	T
rodA	537711	T	G	G	G	G	G	G	T	T	T	T	T	T	T	T
TPASS_20502	539177	T	T	T	G	T	T	T	T	T	T	T	T	T	T	T
TPASS_20502	539648	A	A	A	G	A	A	G	A	A	A	A	A	A	A	A
TPASS_20505	540663	G	G	G	T	G	G	G	G	G	G	G	G	G	G	G
tig	543122	G	G	G	T	G	G	G	G	G	G	G	G	G	G	G
tig	543578	A	A	A	G	A	A	A	A	A	A	A	A	A	A	A
tig	543701	A	A	A	T	A	A	A	A	A	A	A	A	A	A	A
clpP1	544292	A	G	G	G	G	G	G	A	A	A	A	A	A	A	A
clpX	544815	G	G	G	A	G	G	G	G	G	G	G	G	G	G	G
lepA	547981	C	C	C	A	C	C	C	C	C	C	C	C	C	C	C
lepA	548282	T	T	T	C	T	T	T	T	T	T	T	T	T	T	T
ispDF	550196	C	T	T	T	C	T	T	C	C	C	C	C	C	C	C
ispDF	550317	A	A	A	G	A	A	A	A	A	A	A	A	A	A	A
trkA	551046	A	A	A	G	A	A	A	A	A	A	A	A	A	A	A
uvrA	553242	A	A	A	A	A	A	.	A	A	A	A	A	A	A	A
uvrA	553589	T	T	T	C	T	T	T	T	T	T	T	T	T	T	T
uvrA	554357	T	T	T	T	T	T	.	T	T	T	T	T	T	T	T
TPASS_20515	555737	A	G	G	G	A	G	G	A	A	A	A	A	A	A	A
TPASS_20515	556140	G	A	A	A	G	A	A	G	G	G	G	G	G	G	G
TPASS_20515	556668	A	A	A	G	A	A	G	A	A	A	A	A	A	A	A
TPASS_20515	556685	G	A	A	G	G	A	G	G	G	G	G	G	G	G	G
TPASS_20515	556836	G	G	G	C	G	G	C	G	G	G	G	G	G	G	G
TPASS_20515	557454	C	C	C	C	T	C	C	C	C	C	C	C	C	C	C
TPASS_20515	557463	T	C	C	C	T	C	C	T	T	T	T	T	T	T	T
TPASS_20515	557468	A	C	C	C	A	C	C	A	A	A	A	A	A	A	A
TPASS_20515	557477	A	C	C	C	A	C	C	A	A	A	A	A	A	A	A
TPASS_20515	557483	A	A	A	A	G	A	A	A	A	A	A	A	A	A	A
TPASS_20515	557484	G	A	A	A	G	A	A	G	G	G	G	G	G	G	G
TPASS_20515	557535	G	A	A	G	G	A	A	G	G	G	G	G	G	G	G
TPASS_20515	557633	C	T	T	C	C	T	T	C	C	C	C	C	C	C	C
TPASS_20515	557636	C	T	T	T	C	T	T	C	C	C	C	C	C	C	C
dnaZX1	563421	G	G	G	T	G	G	G	G	G	G	G	G	G	G	G
dnaZX1	564409	G	A	A	A	A	A	A	G	G	G	G	G	G	G	G
murG	565363	A	A	A	G	A	A	A	A	A	A	A	A	A	A	A
murG	565456	T	T	T	C	T	T	T	T	T	T	T	T	T	T	T
lon2	568255	C	C	C	T	C	C	C	C	C	C	C	C	C	C	C
lon2	568618	C	C	C	T	C	C	C	C	C	C	C	C	C	C	C
ntpA2	574429	G	A	A	G	G	A	G	G	G	G	G	G	G	G	G
TPASS_20531	576508	G	G	G	A	G	G	G	G	G	G	G	G	G	G	G
atpI2	576607	A	A	A	G	A	A	A	A	A	A	A	A	A	A	A
atpI2	576792	C	T	T	T	T	T	T	C	C	C	C	C	C	C	C
ntpI2	577123	G	G	G	G	G	G	A	G	G	G	G	G	G	G	G
TPASS_20534	578767	C	C	C	T	C	C	C	C	C	C	C	C	C	C	C
pgk	581537	G	G	G	A	G	G	G	G	G	G	G	G	G	G	G
NA	582984	A	A	A	G	A	A	A	A	A	A	A	A	A	A	A
era	584065	C	C	C	T	C	C	C	C	C	C	C	C	C	C	C
era	584376	G	G	G	A	G	G	G	G	G	G	G	G	G	G	G
era	584406	T	T	T	C	T	T	T	T	T	T	T	T	T	T	T
pfp	584708	C	C	C	T	C	C	C	C	C	C	C	C	C	C	C
pfp	586092	C	C	C	C	C	C	A	C	C	C	C	C	C	C	C
TPASS_20544	587693	G	.	.	G	G	.	G	G	G	G	G	G	G	G	G
TPASS_20544	587694	T	.	.	T	T	.	T	T	T	T	T	T	T	T	T
TPASS_20544	587695	T	.	.	T	T	.	T	T	T	T	T	T	T	T	T
TPASS_20544	587696	C	.	.	C	C	.	C	C	C	C	C	C	C	C	C
TPASS_20544	587697	C	.	.	C	C	.	C	C	C	C	C	C	C	C	C
TPASS_20544	587698	T	.	.	T	T	.	T	T	T	T	T	T	T	T	T
TPASS_20544	587808	C	C	C	T	C	C	C	C	C	C	C	C	C	C	C
TPASS_20545	589975	C	C	C	T	C	C	C	C	C	C	C	C	C	C	C
TPASS_20546	590533	C	C	C	T	C	C	C	C	C	C	C	C	C	C	C
ispH	591980	T	T	T	C	T	T	T	T	T	T	T	T	T	T	T
ispH	592161	C	T	T	C	C	T	C	C	C	C	C	C	C	C	C
ispH	592485	C	T	T	C	C	T	T	C	C	C	C	C	C	C	C
NA	593024	C	A	A	C	C	A	A	C	C	C	C	C	C	C	C
TPASS_20548	593260	A	A	A	.	A	A	A	A	A	A	A	A	A	A	A
TPASS_20548	593261	C	C	C	.	C	C	C	C	C	C	C	C	C	C	C
TPASS_20548	593262	G	G	G	.	G	G	G	G	G	G	G	G	G	G	G
TPASS_20548	593263	T	T	T	.	T	T	T	T	T	T	T	T	T	T	T
TPASS_20548	593264	G	G	G	.	G	G	G	G	G	G	G	G	G	G	G
TPASS_20548	593265	G	G	G	.	G	G	G	G	G	G	G	G	G	G	G
TPASS_20548	593266	T	T	T	.	T	T	T	T	T	T	T	T	T	T	T
TPASS_20548	593267	A	A	A	.	A	A	A	A	A	A	A	A	A	A	A
TPASS_20548	593268	T	T	T	.	T	T	T	T	T	T	T	T	T	T	T
TPASS_20548	593269	G	G	G	.	G	G	G	G	G	G	G	G	G	G	G
TPASS_20548	593270	C	C	C	.	C	C	C	C	C	C	C	C	C	C	C
TPASS_20548	593277	C	C	C	.	C	C	C	C	C	C	C	C	C	C	C
TPASS_20548	593278	A	A	A	.	A	A	A	A	A	A	A	A	A	A	A
TPASS_20548	593279	G	G	G	.	G	G	G	G	G	G	G	G	G	G	G
TPASS_20548	593280	T	T	T	.	T	T	T	T	T	T	T	T	T	T	T
TPASS_20548	593281	G	G	G	.	G	G	G	G	G	G	G	G	G	G	G
TPASS_20548	593282	G	G	G	.	G	G	G	G	G	G	G	G	G	G	G
TPASS_20548	593283	C	C	C	.	C	C	C	C	C	C	C	C	C	C	C
TPASS_20548	593284	C	C	C	.	C	C	C	C	C	C	C	C	C	C	C
TPASS_20548	593285	A	A	A	.	A	A	A	A	A	A	A	A	A	A	A
TPASS_20548	593286	C	C	C	.	C	C	C	C	C	C	C	C	C	C	C
TPASS_20548	593287	A	A	A	.	A	A	A	A	A	A	A	A	A	A	A
TPASS_20548	593288	G	G	G	.	G	G	G	G	G	G	G	G	G	G	G
TPASS_20548	593289	C	C	C	.	C	C	C	C	C	C	C	C	C	C	C
TPASS_20548	593290	C	C	C	.	C	C	C	C	C	C	C	C	C	C	C
TPASS_20548	593291	G	G	G	.	G	G	G	G	G	G	G	G	G	G	G
TPASS_20548	593292	C	C	C	.	C	C	C	C	C	C	C	C	C	C	C
TPASS_20548	593293	T	.	.	.	T	.	.	T	T	T	T	T	T	T	T
TPASS_20548	593294	G	.	.	.	G	.	.	G	G	G	G	G	G	G	G
TPASS_20548	593295	G	.	.	.	G	.	.	G	G	G	G	G	G	G	G
TPASS_20548	593296	A	A	A	.	A	A	A	A	A	A	A	A	A	A	A
TPASS_20548	593297	G	G	G	.	G	G	G	G	G	G	G	G	G	G	G
TPASS_20548	593298	G	G	G	.	T	G	G	G	G	G	G	G	G	G	G
TPASS_20548	593299	G	G	G	.	G	G	G	G	G	G	G	G	G	G	G
TPASS_20548	593300	T	T	T	.	T	T	T	T	T	T	T	T	T	T	T
TPASS_20548	593301	C	C	C	.	C	C	C	C	C	C	C	C	C	C	C
TPASS_20548	593302	C	C	C	.	C	C	C	C	C	C	C	C	C	C	C
TPASS_20548	593303	A	A	A	.	A	A	G	A	A	A	A	A	A	A	A
TPASS_20548	593304	G	G	G	.	G	G	G	G	G	G	G	G	G	G	G
TPASS_20548	593305	T	T	T	.	T	T	T	T	T	T	T	T	T	T	T
TPASS_20548	593306	G	G	G	.	G	G	G	G	G	G	G	G	G	G	G
TPASS_20548	593307	G	G	G	.	G	G	G	G	G	G	G	G	G	G	G
TPASS_20548	593308	T	T	T	.	T	T	T	T	T	T	T	T	T	T	T
TPASS_20548	593309	T	T	T	.	T	T	T	T	T	T	T	T	T	T	T
TPASS_20548	593310	G	C	C	.	G	C	C	G	G	G	G	G	G	G	G
TPASS_20548	593311	C	C	C	.	C	C	C	C	C	C	C	C	C	C	C
TPASS_20548	593312	A	G	G	.	A	G	G	A	A	A	A	A	A	A	A
TPASS_20548	593313	G	G	G	.	G	G	A	G	G	G	G	G	G	G	G
TPASS_20548	593314	C	C	C	.	C	C	C	C	C	C	C	C	C	C	C
TPASS_20548	593315	G	A	A	.	G	A	A	G	G	G	G	G	G	G	G
TPASS_20548	593316	A	G	G	.	A	G	G	A	A	A	A	A	A	A	A
TPASS_20548	593318	A	G	G	A	A	G	G	A	A	A	A	A	A	A	A
TPASS_20548	593326	C	G	G	C	C	G	G	C	C	C	C	C	C	C	C
TPASS_20548	593437	C	T	T	T	C	T	T	C	C	C	C	C	C	C	C
TPASS_20548	593560	A	C	C	C	A	C	C	A	A	A	A	A	A	A	A
TPASS_20548	593607	A	.	.	.	A	.	.	A	A	A	A	A	A	A	A
TPASS_20548	593608	C	.	.	.	C	.	.	C	C	C	C	C	C	C	C
TPASS_20548	593609	G	.	.	.	G	.	.	G	G	G	G	G	G	G	G
TPASS_20548	593610	G	.	.	.	G	.	.	G	G	G	G	G	G	G	G
TPASS_20548	593611	T	.	.	.	T	.	.	T	T	T	T	T	T	T	T
TPASS_20548	593612	A	.	.	.	A	.	.	A	A	A	A	A	A	A	A
TPASS_20548	593613	T	.	.	.	T	.	.	T	T	T	T	T	T	T	T
TPASS_20548	593614	G	.	.	.	G	.	.	G	G	G	G	G	G	G	G
TPASS_20548	593615	A	.	.	.	A	.	.	A	A	A	A	A	A	A	A
TPASS_20548	593621	A	G	G	G	A	G	G	A	A	A	A	A	A	A	A
TPASS_20548	593623	C	C	C	C	A	C	C	C	C	C	C	C	C	C	C
TPASS_20548	593625	G	A	A	A	G	A	A	G	G	G	G	G	G	G	G
TPASS_20548	593630	A	G	G	G	A	G	G	A	A	A	A	A	A	A	A
TPASS_20548	593633	A	G	G	A	A	G	G	A	A	A	A	A	A	A	A
TPASS_20548	593636	G	A	A	A	G	A	A	G	G	G	G	G	G	G	G
TPASS_20548	593637	G	A	A	G	G	A	A	G	G	G	G	G	G	G	G
TPASS_20548	593643	A	A	A	G	A	A	A	A	A	A	A	A	A	A	A
TPASS_20548	593914	G	C	C	T	G	C	C	G	G	G	G	G	G	G	G
TPASS_20548	593915	G	A	A	G	G	A	A	G	G	G	G	G	G	G	G
TPASS_20548	593916	A	G	G	G	A	G	G	A	A	A	A	A	A	A	A
TPASS_20548	593918	A	T	T	A	A	T	T	A	A	A	A	A	A	A	A
TPASS_20548	593921	G	C	C	G	G	C	C	G	G	G	G	G	G	G	G
TPASS_20548	593923	C	A	A	A	C	A	A	C	C	C	C	C	C	C	C
TPASS_20548	593927	A	G	G	A	A	G	A	A	A	A	A	A	A	A	A
TPASS_20548	594021	A	G	G	A	A	G	G	A	A	A	A	A	A	A	A
TPASS_20548	594026	C	T	T	T	C	T	T	C	C	C	C	C	C	C	C
TPASS_20548	594027	T	C	C	C	T	C	C	T	T	T	T	T	T	T	T
TPASS_20548	594067	T	A	A	A	T	A	A	T	T	T	T	T	T	T	T
TPASS_20548	594070	G	C	C	C	G	C	C	G	G	G	G	G	G	G	G
TPASS_20548	594098	A	G	G	A	A	G	G	A	A	A	A	A	A	A	A
TPASS_20548	594104	A	G	G	A	A	G	G	A	A	A	A	A	A	A	A
TPASS_20548	594105	A	G	G	A	A	G	G	A	A	A	A	A	A	A	A
TPASS_20548	594247	C	C	C	A	C	C	C	C	C	C	C	C	C	C	C
TPASS_20548	594261	A	A	A	G	A	A	A	A	A	A	A	A	A	A	A
TPASS_20548	594391	C	C	C	A	C	C	C	C	C	C	C	C	C	C	C
TPASS_20548	594454	T	C	C	C	T	C	C	T	T	T	T	T	T	T	T
trmE	597488	A	A	A	G	A	A	A	A	A	A	A	A	A	A	A
gph	602099	T	C	C	C	T	C	C	T	T	T	T	T	T	T	T
asnA	604480	A	A	A	G	A	A	A	A	A	A	A	A	A	A	A
asnA	604751	C	C	C	T	C	C	C	C	C	C	C	C	C	C	C
asnA	604792	A	A	A	G	A	A	A	A	A	A	A	A	A	A	A
NA	604817	G	G	G	A	G	G	G	G	G	G	G	G	G	G	G
nicO	605823	A	A	A	G	A	A	A	A	A	A	A	A	A	A	A
nicO	606048	G	T	T	T	G	T	T	G	G	G	G	G	G	G	G
nicO	606054	T	C	C	T	T	C	C	T	T	T	T	T	T	T	T
nicO	606112	C	T	T	C	C	T	T	C	C	C	C	C	C	C	C
nicO	606435	C	T	T	C	C	T	T	C	C	C	C	C	C	C	C
nicO	606474	T	C	C	T	T	C	C	T	T	T	T	T	T	T	T
thiI	606822	G	A	A	G	G	A	A	G	G	G	G	G	G	G	G
thiI	607052	T	C	C	T	T	C	C	T	T	T	T	T	T	T	T
thiI	607362	A	A	A	G	A	A	A	A	A	A	A	A	A	A	A
thiI	607592	A	A	A	G	A	A	A	A	A	A	A	A	A	A	A
tktA	608320	T	C	C	T	T	C	C	T	T	T	T	T	T	T	T
tktA	609069	G	G	G	A	G	G	G	G	G	G	G	G	G	G	G
TPASS_20564	612917	C	C	C	T	C	C	C	C	C	C	C	C	C	C	C
TPASS_20564	613395	T	T	T	T	T	T	.	T	T	T	T	T	T	T	T
TPASS_20564	613677	C	C	C	G	C	C	C	C	C	C	C	C	C	C	C
TPASS_20565	614449	C	C	C	T	C	C	C	C	C	C	C	C	C	C	C
algI	616016	G	G	G	A	G	G	G	G	G	G	G	G	G	G	G
algI	616668	A	A	A	A	A	A	.	A	A	A	A	A	A	A	A
TPASS_20567	617378	C	C	C	C	C	C	T	C	C	C	C	C	C	C	C
pepP	618779	G	G	G	A	G	G	G	G	G	G	G	G	G	G	G
pepP	619842	C	T	T	T	C	T	T	C	C	C	C	C	C	C	C
pepP	620261	G	G	G	A	G	G	G	G	G	G	G	G	G	G	G
TPASS_20570	621351	C	C	C	T	C	C	C	C	C	C	C	C	C	C	C
TPASS_20571	622074	C	T	T	T	C	T	T	C	C	C	C	C	C	C	C
TPASS_20572	622612	T	T	T	C	T	T	T	T	T	T	T	T	T	T	T
TPASS_20572	623265	T	T	T	G	T	T	T	T	T	T	T	T	T	T	T
TPASS_20574	623864	T	G	G	G	T	G	G	T	T	T	T	T	T	T	T
TPASS_20574	624727	T	T	T	T	T	T	C	T	T	T	T	T	T	T	T
TPASS_20574	624993	A	A	A	G	A	A	A	A	A	A	A	A	A	A	A
ptsI	626024	G	G	G	A	G	G	G	G	G	G	G	G	G	G	G
TPASS_20577	629867	C	C	C	C	C	C	G	C	C	C	C	C	C	C	C
TPASS_20577	629887	A	G	G	G	G	G	G	A	A	A	A	A	A	A	A
TPASS_20577	629891	C	C	C	A	C	C	C	C	C	C	C	C	C	C	C
TPASS_20577	629903	G	G	G	A	G	G	G	G	G	G	G	G	G	G	G
TPASS_20577	629922	C	C	C	A	C	C	C	C	C	C	C	C	C	C	C
TPASS_20579	631654	T	T	T	C	T	T	T	T	T	T	T	T	T	T	T
lolE2	634221	G	G	G	C	G	G	G	G	G	G	G	G	G	G	G
NA	635277	G	G	G	A	G	G	G	G	G	G	G	G	G	G	G
TPASS_20584	635338	A	A	A	G	A	A	A	A	A	A	A	A	A	A	A
TPASS_20584	636261	A	A	G	A	A	G	A	A	A	A	A	A	A	A	A
TPASS_20584	636551	A	A	A	G	A	A	A	A	A	A	A	A	A	A	A
oppA	637858	A	A	A	G	A	A	A	A	A	A	A	A	A	A	A
leuS	639617	G	G	G	A	G	G	G	G	G	G	G	G	G	G	G
leuS	639932	C	C	C	T	C	C	C	C	C	C	C	C	C	C	C
NA	642127	T	T	T	C	T	T	T	T	T	T	T	T	T	T	T
NA	642178	G	G	G	.	G	G	G	G	G	G	G	G	G	G	G
NA	642179	T	T	T	.	T	T	T	T	T	T	T	T	T	T	T
hprK	642777	C	T	T	T	C	T	T	C	C	C	C	C	C	C	C
TPASS_20593	646362	A	A	A	G	A	A	A	A	A	A	A	A	A	A	A
TPASS_20594	648033	G	A	A	G	G	A	G	G	G	G	G	G	G	G	G
pcnB2	649208	T	T	T	C	T	T	T	T	T	T	T	T	T	T	T
NA	650207	G	G	G	A	G	G	G	G	G	G	G	G	G	G	G
TPASS_20598	652093	C	T	T	T	C	T	T	C	C	C	C	C	C	C	C
TPASS_20600	653765	C	C	C	T	C	C	C	C	C	C	C	C	C	C	C
TPASS_20600	654189	C	C	C	T	C	C	C	C	C	C	C	C	C	C	C
cdsA	656352	C	C	C	C	C	C	T	C	C	C	C	C	C	C	C
uppS	656739	T	T	T	C	T	T	C	T	T	T	T	T	T	T	T
uppS	656940	C	C	C	C	C	C	C	A	A	A	A	A	A	A	A
TPASS_20608	660065	G	G	G	C	G	G	G	G	G	G	G	G	G	G	G
NA	661140	C	C	C	T	C	C	T	C	C	C	C	C	C	C	C
NA	661146	A	A	A	C	A	A	C	A	A	A	A	A	A	A	A
asnS	661182	G	G	G	A	G	G	A	G	G	G	G	G	G	G	G
asnS	661249	C	C	C	T	C	C	T	C	C	C	C	C	C	C	C
asnS	662285	G	G	.	G	G	G	G	G	G	G	G	G	G	G	G
asnS	662286	T	T	.	T	T	T	T	T	T	T	T	T	T	T	T
asnS	662287	G	G	.	G	G	G	G	G	G	G	G	G	G	G	G
asnS	662288	G	G	.	G	G	G	G	G	G	G	G	G	G	G	G
tprH	662925	A	A	A	G	A	A	A	A	A	A	A	A	A	A	A
tprH	662933	C	C	C	G	C	C	C	C	C	C	C	C	C	C	C
tprH	663078	C	A	A	C	C	A	C	C	C	C	C	C	C	C	C
tprH	663190	A	A	A	A	A	A	G	A	A	A	A	A	A	A	A
tprH	664307	C	C	C	T	C	C	C	C	C	C	C	C	C	C	C
tprH	664524	G	G	G	G	G	G	A	G	G	G	G	G	G	G	G
sufB	666899	G	G	G	A	G	G	G	G	G	G	G	G	G	G	G
sufB	667223	T	C	C	C	T	C	T	T	T	T	T	T	T	T	T
sufS	668850	C	C	C	G	C	C	C	C	C	C	C	C	C	C	C
TPASS_20617	670957	C	C	C	G	C	C	C	C	C	C	C	C	C	C	C
TPASS_20617	670966	G	G	G	C	G	G	G	G	G	G	G	G	G	G	G
TPASS_20618	671327	C	.	.	.	.	.	.	C	C	C	C	C	C	C	C
TPASS_20618	671356	T	T	T	C	T	T	T	T	T	T	T	T	T	T	T
TPASS_20618	671358	A	A	A	G	A	A	A	A	A	A	A	A	A	A	A
TPASS_20618	671361	A	A	A	G	A	A	A	A	A	A	A	A	A	A	A
TPASS_20618	671363	G	G	G	A	G	G	G	G	G	G	G	G	G	G	G
TPASS_20618	671370	C	C	C	T	C	C	C	C	C	C	C	C	C	C	C
TPASS_20618	671372	G	G	G	A	G	G	G	G	G	G	G	G	G	G	G
TPASS_20618	671373	G	G	G	A	G	G	G	G	G	G	G	G	G	G	G
TPASS_20618	671376	G	G	G	C	G	G	G	G	G	G	G	G	G	G	G
TPASS_20619	671746	C	C	C	G	C	C	C	C	C	C	C	C	C	C	C
TPASS_20619	671764	A	A	A	G	A	A	A	A	A	A	A	A	A	A	A
TPASS_20619	671830	C	C	C	T	C	C	C	C	C	C	C	C	C	C	C
TPASS_20619	671893	G	G	G	A	G	G	G	G	G	G	G	G	G	G	G
TPASS_20619	671895	C	C	C	T	C	C	C	C	C	C	C	C	C	C	C
TPASS_20619	671896	C	C	C	T	C	C	C	C	C	C	C	C	C	C	C
TPASS_20619	671899	T	T	T	C	T	T	T	T	T	T	T	T	T	T	T
TPASS_20619	671901	T	T	T	C	T	T	T	T	T	T	T	T	T	T	T
TPASS_20619	671902	A	A	A	G	A	A	A	A	A	A	A	A	A	A	A
TPASS_20619	671904	T	T	T	G	T	T	T	T	T	T	T	T	T	T	T
TPASS_20619	671907	G	G	G	T	G	G	G	G	G	G	G	G	G	G	G
TPASS_20619	671911	C	C	C	T	C	C	C	C	C	C	C	C	C	C	C
TPASS_20619	671914	T	T	T	C	T	T	T	T	T	T	T	T	T	T	T
TPASS_20619	672070	G	G	G	A	G	G	G	G	G	G	G	G	G	G	G
TPASS_20619	672127	T	C	C	C	T	C	C	T	T	T	T	T	T	T	T
TPASS_20619	672146	T	C	C	C	T	C	C	T	T	T	T	T	T	T	T
TPASS_20619	672148	A	G	G	G	A	G	G	A	A	A	A	A	A	A	A
TPASS_20619	672153	G	A	A	A	G	A	A	G	G	G	G	G	G	G	G
TPASS_20619	672160	C	T	T	T	C	T	T	C	C	C	C	C	C	C	C
TPASS_20619	672162	G	A	A	A	G	A	A	G	G	G	G	G	G	G	G
TPASS_20619	672163	G	A	A	A	G	A	A	G	G	G	G	G	G	G	G
TPASS_20619	672166	G	C	C	C	G	C	C	G	G	G	G	G	G	G	G
TPASS_20619	672172	C	T	T	T	C	T	T	C	C	C	C	C	C	C	C
TPASS_20619	672190	C	T	T	T	C	T	T	C	C	C	C	C	C	C	C
TPASS_20619	672199	A	G	G	G	A	G	G	G	G	G	G	G	G	G	G
TPASS_20619	672202	A	G	G	G	A	G	G	G	G	G	G	G	G	G	G
TPASS_20619	672208	C	T	T	C	C	T	T	T	T	T	T	T	T	T	T
TPASS_20619	672211	C	C	C	T	C	C	C	C	C	C	C	C	C	C	C
TPASS_20619	672382	C	C	C	G	C	C	C	C	C	C	C	C	C	C	C
TPASS_20619	672386	A	A	A	G	A	A	A	A	A	A	A	A	A	A	A
TPASS_20619	672408	G	G	G	A	G	G	G	G	G	G	G	G	G	G	G
TPASS_20619	672411	C	C	C	T	C	C	C	C	C	C	C	C	C	C	C
TPASS_20619	672414	T	T	T	A	T	T	T	T	T	T	T	T	T	T	T
TPASS_20619	672415	C	C	C	T	C	C	C	C	C	C	C	C	C	C	C
TPASS_20619	672418	T	T	T	.	T	T	T	T	T	T	T	T	T	T	T
TPASS_20619	672419	T	T	T	.	T	T	T	T	T	T	T	T	T	T	T
TPASS_20619	672420	T	T	T	G	T	T	T	T	T	T	T	T	T	T	T
TPASS_20619	672421	A	A	A	C	A	A	A	A	A	A	A	A	A	A	A
TPASS_20619	672426	G	G	G	C	G	G	G	G	G	G	G	G	G	G	G
TPASS_20619	672438	A	A	A	C	A	A	A	A	A	A	A	A	A	A	A
tprI	672846	T	T	T	C	T	T	T	T	T	T	T	T	T	T	T
tprI	672874	G	G	G	A	G	G	G	G	G	G	G	G	G	G	G
tprI	672881	T	T	T	C	T	T	T	T	T	T	T	T	T	T	T
tprI	672886	T	T	T	A	T	T	T	T	T	T	T	T	T	T	T
tprI	672887	C	C	C	G	C	C	C	C	C	C	C	C	C	C	C
tprI	672993	T	T	T	C	T	T	T	T	T	T	T	T	T	T	T
tprI	672996	G	G	G	A	G	G	G	G	G	G	G	G	G	G	G
tprI	673005	T	T	T	C	T	T	T	T	T	T	T	T	T	T	T
tprI	673008	G	G	G	A	G	G	G	G	G	G	G	G	G	G	G
tprI	673017	G	G	G	A	G	G	G	G	G	G	G	G	G	G	G
tprI	673039	C	C	C	T	C	C	C	C	C	C	C	C	C	C	C
tprI	673228	T	T	T	C	T	T	T	T	T	T	T	T	T	T	T
tprI	673233	T	T	T	G	T	T	T	T	T	T	T	T	T	T	T
tprI	673235	T	T	T	C	T	T	T	T	T	T	T	T	T	T	T
tprI	673245	C	C	C	T	C	C	C	C	C	C	C	C	C	C	C
tprI	673291	C	C	C	T	C	C	C	C	C	C	C	C	C	C	C
tprI	673432	C	C	C	T	C	C	C	C	C	C	C	C	C	C	C
tprI	673433	G	G	G	A	G	G	G	G	G	G	G	G	G	G	G
tprI	673464	G	G	G	C	G	G	G	G	G	G	G	G	G	G	G
tprI	673498	A	A	A	G	A	A	A	A	A	A	A	A	A	A	A
tprI	673507	T	T	T	C	T	T	T	T	T	T	T	T	T	T	T
tprI	673508	T	T	T	A	T	T	T	T	T	T	T	T	T	T	T
tprI	673509	A	A	A	G	A	A	A	A	A	A	A	A	A	A	A
tprI	673510	C	C	C	T	C	C	C	C	C	C	C	C	C	C	C
tprI	673518	G	G	G	T	G	G	G	G	G	G	G	G	G	G	G
tprI	673521	A	A	A	.	A	A	A	A	A	A	A	A	A	A	A
tprI	673523	G	G	G	T	G	G	G	G	G	G	G	G	G	G	G
tprI	673524	G	G	G	C	G	G	G	G	G	G	G	G	G	G	G
tprI	673525	T	T	T	A	T	T	T	T	T	T	T	T	T	T	T
tprI	673636	T	G	G	G	G	G	G	T	T	T	T	T	T	T	T
tprI	673657	A	C	C	C	A	C	C	A	A	A	A	A	A	A	A
tprI	673658	C	G	G	G	C	G	G	C	C	C	C	C	C	C	C
tprI	673664	T	G	G	G	T	G	G	T	T	T	T	T	T	T	T
tprI	673668	G	C	C	C	G	C	C	G	G	G	G	G	G	G	G
tprI	673768	A	G	G	G	A	G	G	A	A	A	A	A	A	A	A
tprI	673772	T	T	T	C	T	T	T	T	T	T	T	T	T	T	T
tprI	673881	G	T	G	G	G	G	G	G	G	G	G	G	G	G	G
tprI	674219	C	T	T	C	T	T	T	C	C	C	C	C	C	C	C
tprI	674227	A	C	C	A	C	C	C	A	A	A	A	A	A	A	A
tprI	674233	T	C	C	T	C	C	C	C	C	C	T	T	C	T	C
NA	674399	C	.	.	C	C	.	C	C	C	C	C	C	C	C	C
NA	674427	A	A	A	G	A	A	G	A	A	A	A	A	A	A	A
tprJ	674571	T	T	T	C	T	T	C	T	T	T	T	T	T	T	T
tprJ	674602	G	G	G	A	G	G	A	G	G	G	G	G	G	G	G
tprJ	674908	T	C	C	T	T	C	C	T	T	T	T	T	T	T	T
tprJ	674911	G	A	A	G	G	A	A	G	G	G	G	G	G	G	G
tprJ	674994	C	C	A	A	C	A	C	C	C	C	C	C	C	C	C
tprJ	675028	C	C	C	T	T	C	C	C	C	C	C	C	C	C	C
tprJ	675033	A	A	A	G	G	A	A	A	A	A	A	A	A	A	A
tprJ	675037	C	C	C	T	T	C	C	C	C	C	C	C	C	C	C
tprJ	675157	A	A	A	G	A	A	G	A	A	A	A	A	A	A	A
tprJ	675159	T	T	T	C	T	T	C	T	T	T	T	T	T	T	T
tprJ	675950	C	T	T	T	T	T	T	C	C	C	C	C	C	C	C
tprJ	676353	C	C	C	C	C	C	T	C	C	C	C	C	C	C	C
NA	676714	C	.	.	.	.	.	.	C	C	C	C	C	C	C	C
NA	676715	C	C	C	C	.	C	.	C	C	C	C	C	C	C	C
TPASS_20623	678551	C	C	C	T	C	C	C	C	C	C	C	C	C	C	C
sbcD	682675	T	T	T	T	T	T	.	T	T	T	T	T	T	T	T
sbcC	684161	A	A	A	A	A	A	.	A	A	A	A	A	A	A	A
sbcC	684655	C	C	C	T	C	C	C	C	C	C	C	C	C	C	C
sbcC	685014	A	A	A	G	A	A	A	A	A	A	A	A	A	A	A
sbcC	686307	A	A	A	A	A	A	.	A	A	A	A	A	A	A	A
pncB	687341	A	A	A	G	A	A	A	A	A	A	A	A	A	A	A
NA	688387	G	G	G	A	G	G	G	G	G	G	G	G	G	G	G
NA	688388	A	A	A	G	A	A	A	A	A	A	A	A	A	A	A
NA	688422	C	C	C	T	C	C	C	C	C	C	C	C	C	C	C
TPASS_20629	689021	T	T	T	C	T	T	T	T	T	T	T	T	T	T	T
cheR	690307	A	G	G	A	A	G	A	A	A	A	A	A	A	A	A
cheB	691387	C	C	C	G	C	C	C	C	C	C	C	C	C	C	C
TPASS_20633	693281	A	A	A	G	A	A	A	A	A	A	A	A	A	A	A
lig	694295	C	C	C	T	C	C	C	C	C	C	C	C	C	C	C
TPASS_20638	698706	G	G	G	A	G	G	G	G	G	G	G	G	G	G	G
TPASS_20638	698707	T	T	T	C	T	T	T	T	T	T	T	T	T	T	T
NA	699134	T	T	T	T	T	T	.	T	T	T	T	T	T	T	T
mcp3	699613	C	C	C	T	C	C	C	C	C	C	C	C	C	C	C
mcp3	699615	G	G	G	A	G	G	G	G	G	G	G	G	G	G	G
mcp3	699815	C	C	C	T	C	C	C	C	C	C	C	C	C	C	C
mcp3	700261	A	A	A	C	A	A	A	A	A	A	A	A	A	A	A
mcp3	700439	C	C	C	T	C	C	C	C	C	C	C	C	C	C	C
mcp4	702964	A	A	A	G	A	A	A	A	A	A	A	A	A	A	A
mcp4	702995	C	C	C	C	C	C	T	C	C	C	C	C	C	C	C
mcp4	703023	C	A	T	C	C	T	C	C	C	C	C	C	C	C	C
hisS	703381	G	G	G	G	G	G	G	G	G	A	G	G	G	G	G
TPASS_20642	704848	C	C	C	T	C	C	C	C	C	C	C	C	C	C	C
TPASS_20642	705723	C	C	C	T	C	C	C	C	C	C	C	C	C	C	C
lysS1	708449	A	G	G	G	A	G	G	A	A	A	A	A	A	A	A
TPASS_20645	708609	A	A	A	C	A	A	A	A	A	A	A	A	A	A	A
TPASS_20646	709620	C	C	C	T	C	C	C	C	C	C	C	C	C	C	C
serS	710201	T	T	T	C	T	T	T	T	T	T	T	T	T	T	T
serS	710456	A	A	A	G	A	A	A	A	A	A	A	A	A	A	A
serS	711196	A	A	A	G	A	A	A	A	A	A	A	A	A	A	A
TPASS_20648	713174	T	T	T	T	T	T	.	T	T	T	T	T	T	T	T
NA	714638	C	C	C	T	C	C	C	C	C	C	C	C	C	C	C
NA	715305	T	T	T	T	T	T	.	T	T	T	T	T	T	T	T
NA	716771	A	A	A	G	A	A	A	A	A	A	A	A	A	A	A
potA	717388	A	A	A	C	A	A	A	A	A	A	A	A	A	A	A
potB	718364	G	G	G	A	G	G	G	G	G	G	G	G	G	G	G
potC	719443	T	T	T	C	T	T	T	T	T	T	T	T	T	T	T
flgK	724290	C	C	C	T	C	C	C	C	C	C	C	C	C	C	C
NA	725728	G	G	G	A	G	G	G	G	G	G	G	G	G	G	G
NA	726839	G	G	G	A	G	G	G	G	G	G	G	G	G	G	G
NA	726979	A	A	A	G	A	A	A	A	A	A	A	A	A	A	A
flaA2	727496	T	T	T	C	T	T	T	T	T	T	T	T	T	T	T
flaA3	727860	A	A	A	G	A	A	A	A	A	A	A	A	A	A	A
TPASS_20665	728512	G	G	G	A	G	G	G	G	G	G	G	G	G	G	G
TPASS_20665	729103	G	G	G	G	A	G	G	G	G	G	G	G	G	G	G
TPASS_20666	729426	T	T	T	C	T	T	T	T	T	T	T	T	T	T	T
TPASS_20667	730219	C	C	C	T	C	C	C	C	C	C	C	C	C	C	C
TPASS_20667	730821	T	T	T	T	T	T	C	T	T	T	T	T	T	T	T
TPASS_20668	731900	A	A	A	T	A	A	A	A	A	A	A	A	A	A	A
ddl	736358	C	C	C	G	C	C	C	C	C	C	C	C	C	C	C
TPASS_20671	737604	T	T	T	T	T	T	C	T	T	T	T	T	T	T	T
TPASS_20671	737978	A	A	A	G	A	A	A	A	A	A	A	A	A	A	A
NA	741166	C	C	C	T	C	C	C	C	C	C	C	C	C	C	C
TPASS_20674	741814	C	C	T	C	C	C	C	C	C	C	C	C	C	C	C
TPASS_20675	742248	A	A	A	G	A	A	A	A	A	A	A	A	A	A	A
gcp	745887	T	T	T	G	T	T	T	T	T	T	T	T	T	T	T
TPASS_20683	748671	C	C	C	T	C	C	C	C	C	C	C	C	C	C	C
NA	749637	G	A	A	A	G	A	G	G	G	G	G	G	G	G	G
mglB	750609	T	T	T	C	T	T	T	T	T	T	T	T	T	T	T
mglA	751369	T	T	T	C	T	T	T	T	T	T	T	T	T	T	T
mglA	751550	A	A	A	G	A	A	A	A	A	A	A	A	A	A	A
mglA	752004	C	C	C	A	C	C	C	C	C	C	C	C	C	C	C
ldcA	756575	T	T	T	C	T	T	T	T	T	T	T	T	T	T	T
ldcA	756731	T	T	T	A	T	T	T	T	T	T	T	T	T	T	T
engA	758618	C	C	C	T	C	C	C	C	C	C	C	C	C	C	C
TPASS_20690	759119	T	T	T	T	T	T	.	T	T	T	T	T	T	T	T
TPASS_20690	759264	C	C	C	A	C	C	C	C	C	C	C	C	C	C	C
scpA	759708	A	A	A	G	A	A	A	A	A	A	A	A	A	A	A
scpA	759873	T	T	T	C	T	T	T	T	T	T	T	T	T	T	T
scpA	759911	A	A	A	G	A	A	A	A	A	A	A	A	A	A	A
scpA	760064	A	A	A	G	A	A	A	A	A	A	A	A	A	A	A
scpA	760071	T	T	T	C	T	T	T	T	T	T	T	T	T	T	T
scpA	760076	G	G	G	A	G	G	G	G	G	G	G	G	G	G	G
scpA	760082	C	C	C	T	C	C	C	C	C	C	C	C	C	C	C
recA	760338	T	T	T	G	T	T	T	T	T	T	T	T	T	T	T
recA	760654	T	T	T	T	T	T	T	T	T	C	T	T	T	T	T
TPASS_20693	762040	C	C	C	A	C	C	C	C	C	C	C	C	C	C	C
TPASS_20693	762229	C	C	C	T	C	C	C	C	C	C	C	C	C	C	C
accC	764306	T	T	T	C	T	T	T	T	T	T	T	T	T	T	T
accC	765412	T	T	T	C	T	T	T	T	T	T	T	T	T	T	T
accC	765624	T	T	T	C	T	T	T	T	T	T	T	T	T	T	T
TPASS_20696	765754	A	A	A	G	A	A	A	A	A	A	A	A	A	A	A
NA	767059	T	T	T	C	T	T	T	T	T	T	T	T	T	T	T
NA	767060	T	T	T	G	T	T	T	T	T	T	T	T	T	T	T
NA	767061	G	G	G	T	G	G	G	G	G	G	G	G	G	G	G
NA	767064	T	T	T	C	T	T	T	T	T	T	T	T	T	T	T
NA	767065	T	T	T	C	T	T	T	T	T	T	T	T	T	T	T
NA	767069	C	C	C	T	C	C	C	C	C	C	C	C	C	C	C
NA	767070	C	C	C	T	C	C	C	C	C	C	C	C	C	C	C
NA	767072	T	T	T	G	T	T	T	T	T	T	T	T	T	T	T
NA	767075	C	C	C	T	C	C	C	C	C	C	C	C	C	C	C
NA	767250	T	T	T	C	T	T	T	T	T	T	T	T	T	T	T
TPASS_20698	767319	A	A	A	G	A	A	A	A	A	A	A	A	A	A	A
TPASS_20698	767442	T	T	T	C	T	T	T	T	T	T	T	T	T	T	T
NA	767865	A	A	A	A	A	G	A	A	A	A	A	A	A	A	A
mrcA	773451	G	G	G	G	G	G	G	A	A	A	A	A	A	A	A
NA	775016	G	G	G	C	G	G	G	G	G	G	G	G	G	G	G
TPASS_20707	776369	C	C	C	T	C	C	C	C	C	C	C	C	C	C	C
whiG	777863	G	G	G	A	G	G	G	G	G	G	G	G	G	G	G
flhF	782809	A	A	A	A	A	A	.	A	A	A	A	A	A	A	A
flhA	783059	A	A	A	G	A	A	A	A	A	A	A	A	A	A	A
flhB	785586	A	A	A	C	A	A	A	A	A	A	A	A	A	A	A
flhB	786221	A	A	A	G	A	A	A	A	A	A	A	A	A	A	A
fliR	786639	A	A	A	A	A	A	.	A	A	A	A	A	A	A	A
fliY	789537	A	A	A	G	A	A	A	A	A	A	A	A	A	A	A
fliY	789580	C	C	T	C	C	C	C	C	C	C	C	C	C	C	C
fliM	790865	T	G	G	T	T	G	T	T	T	T	T	T	T	T	T
motA	792571	T	T	T	C	T	T	T	T	T	T	T	T	T	T	T
motA	793077	T	T	T	G	T	T	T	T	T	T	T	T	T	T	T
flbD	793292	G	G	G	A	G	G	G	G	G	G	G	G	G	G	G
flgE	794386	C	C	C	T	C	C	C	C	C	C	C	C	C	C	C
fliK	796138	C	C	C	T	C	C	C	C	C	C	C	C	C	C	C
fliK	796168	T	T	T	C	T	T	T	T	T	T	T	T	T	T	T
fliK	796596	G	G	G	A	G	G	G	G	G	G	G	G	G	G	G
fliK	796650	A	A	A	G	A	A	A	A	A	A	A	A	A	A	A
fliK	796951	C	C	C	A	C	C	C	C	C	C	C	C	C	C	C
pgsA2	797268	T	T	T	C	T	T	T	T	T	T	T	T	T	T	T
nudE	798263	A	A	A	A	A	A	.	A	A	A	A	A	A	A	A
folD	799277	A	A	A	G	A	A	A	A	A	A	A	A	A	A	A
NA	799813	G	A	A	A	G	A	G	G	G	G	G	G	G	G	G
TPASS_20733	800074	G	G	G	A	G	G	G	G	G	G	G	G	G	G	G
TPASS_20733	800095	T	T	T	C	T	T	T	T	T	T	T	T	T	T	T
TPASS_20733	800118	T	T	T	G	T	T	T	T	T	T	T	T	T	T	T
TPASS_20733	800124	C	C	C	T	C	C	C	C	C	C	C	C	C	C	C
TPASS_20733	800280	C	C	C	T	C	C	C	C	C	C	C	C	C	C	C
TPASS_20733	800465	G	G	G	.	G	G	G	G	G	G	G	G	G	G	G
TPASS_20733	800466	C	C	C	A	C	C	C	C	C	C	C	C	C	C	C
TPASS_20733	800467	T	T	T	A	T	T	T	T	T	T	T	T	T	T	T
TPASS_20733	800471	C	C	C	G	C	C	C	C	C	C	C	C	C	C	C
TPASS_20733	800473	G	G	G	T	G	G	G	G	G	G	G	G	G	G	G
TPASS_20733	800480	G	G	G	C	G	G	G	G	G	G	G	G	G	G	G
TPASS_20733	800523	T	T	T	C	T	T	T	T	T	T	T	T	T	T	T
NA	800538	C	C	C	G	C	C	C	C	C	C	C	C	C	C	C
NA	800541	C	C	C	G	C	C	C	C	C	C	C	C	C	C	C
deoD	800742	T	T	T	C	T	T	T	T	T	T	T	T	T	T	T
deoD	800799	A	A	A	G	A	A	A	A	A	A	A	A	A	A	A
deoD	800826	C	C	C	T	C	C	C	C	C	C	C	C	C	C	C
gltD	801468	G	G	G	A	G	G	G	G	G	G	G	G	G	G	G
gltD	801596	T	T	T	C	T	T	T	T	T	T	T	T	T	T	T
gltD	801948	C	C	C	T	C	C	C	C	C	C	C	C	C	C	C
gltD	802449	C	C	C	A	C	C	C	C	C	C	C	C	C	C	C
TPASS_20736	803701	G	A	A	A	G	A	A	G	G	G	G	G	G	G	G
msmE	804606	A	G	G	A	A	G	A	A	A	A	A	A	A	A	A
TPASS_20738	805503	C	C	C	T	C	C	C	C	C	C	C	C	C	C	C
TPASS_20738	805530	T	T	T	C	T	T	T	T	T	T	T	T	T	T	T
obgE	809191	A	A	G	A	A	A	A	A	A	A	A	A	A	A	A
ppdK	811755	T	C	T	T	T	T	T	T	T	T	T	T	T	T	T
ppdK	812118	G	A	A	G	G	A	G	G	G	G	G	G	G	G	G
ppdK	813137	C	C	C	A	C	C	C	C	C	C	C	C	C	C	C
cfpA	815502	C	C	C	T	C	C	C	C	C	C	C	C	C	C	C
cfpA	815521	C	C	C	T	C	C	C	C	C	C	C	C	C	C	C
cfpA	816123	C	C	C	T	C	C	C	C	C	C	C	C	C	C	C
cfpA	816334	T	T	C	T	T	C	T	T	T	T	T	T	T	T	T
TPASS_20750	817082	T	T	T	C	T	T	T	T	T	T	T	T	T	T	T
TPASS_20752	819028	G	G	G	A	G	G	G	G	G	G	G	G	G	G	G
miaB2	820560	G	G	G	T	G	G	G	G	G	G	G	G	G	G	G
fmt	821838	G	T	T	G	G	T	T	G	G	G	G	G	G	G	G
pbp2	824802	G	G	G	G	G	G	G	A	G	G	G	A	G	G	G
pbp2	824949	A	A	A	A	A	A	A	T	T	T	T	T	T	A	T
pbp2	824951	C	C	C	C	C	C	C	C	C	C	C	C	C	G	C
TPASS_20762	827709	G	G	G	A	G	G	G	G	G	G	G	G	G	G	G
ftsH	829964	A	A	A	G	A	A	A	A	A	A	A	A	A	A	A
ftsH	831448	G	G	G	G	G	G	A	G	G	G	G	G	G	G	G
NA	832079	T	T	T	C	T	T	T	T	T	T	T	T	T	T	T
TPASS_20766	832588	A	A	A	G	A	A	A	A	A	A	A	A	A	A	A
tmpA	835605	C	C	C	T	C	C	C	C	C	C	C	C	C	C	C
TPASS_20770	837518	A	A	A	G	A	A	A	A	A	A	A	A	A	A	A
TPASS_20770	837593	G	A	A	G	G	A	G	G	G	G	G	G	G	G	G
TPASS_20770	837816	A	A	A	G	A	A	A	A	A	A	A	A	A	A	A
nptA	839960	T	T	T	C	T	T	T	T	T	T	T	T	T	T	T
nptA	840271	C	C	C	T	C	C	C	C	C	C	C	C	C	C	C
nptA	840551	A	A	A	G	A	A	A	A	A	A	A	A	A	A	A
htrA1	842991	T	T	T	C	T	T	T	T	T	T	T	T	T	T	T
htrA1	843009	T	T	T	C	T	T	T	T	T	T	T	T	T	T	T
NA	843595	C	C	C	A	C	C	C	C	C	C	C	C	C	C	C
nth	845009	A	A	A	G	A	A	A	A	A	A	A	A	A	A	A
TPASS_20776	845469	A	A	A	G	A	A	A	A	A	A	A	A	A	A	A
dedA	847491	C	C	C	T	C	C	C	C	C	C	C	C	C	C	C
nadE	848073	T	T	T	C	T	T	T	T	T	T	T	T	T	T	T
nadE	849023	C	C	C	T	C	C	C	C	C	C	C	C	C	C	C
TPASS_20781	850429	C	C	C	T	C	C	C	C	C	C	C	C	C	C	C
TPASS_20781	850792	C	C	C	T	C	C	C	C	C	C	C	C	C	C	C
NA	852158	G	G	G	A	G	G	G	G	G	G	G	G	G	G	G
TPASS_20785	853053	A	A	A	A	A	A	.	A	A	A	A	A	A	A	A
TPASS_20787	854607	G	G	G	A	G	G	G	G	G	G	G	G	G	G	G
TPASS_20787	854682	T	T	T	C	T	T	T	T	T	T	T	T	T	T	T
TPASS_20789	856349	C	C	C	T	C	C	C	C	C	C	C	C	C	C	C
TPASS_20790	858699	G	G	A	G	G	A	G	G	G	G	G	G	G	G	G
flaB1	860290	A	G	G	A	A	G	A	A	A	A	A	A	A	A	A
flaB1	860338	A	A	A	G	A	A	A	A	A	A	A	A	A	A	A
TPASS_20793	861444	T	G	G	G	G	G	G	G	G	G	G	G	G	G	G
metG	867159	C	C	C	C	C	C	.	C	C	C	C	C	C	C	C
NA	868271	T	T	T	C	T	T	T	T	T	T	T	T	T	T	T
dacC	869437	T	T	T	C	T	T	T	T	T	T	T	T	T	T	T
dacC	869456	T	T	T	C	T	T	T	T	T	T	T	T	T	T	T
clpA2	870008	T	T	T	C	T	T	T	T	T	T	T	T	T	T	T
clpA2	870567	T	T	T	T	T	T	C	T	T	T	T	T	T	T	T
clpA2	870614	G	G	G	G	G	G	A	G	G	G	G	G	G	G	G
NA	873938	A	A	A	A	A	A	.	A	A	A	A	A	A	A	A
TPASS_20804	874014	A	A	A	A	A	A	.	A	A	A	A	A	A	A	A
TPASS_20804	874029	T	C	C	T	T	C	C	T	T	T	T	T	T	T	T
rnb	875184	C	C	C	T	C	C	C	C	C	C	C	C	C	C	C
NA	879080	A	A	A	G	A	A	A	A	A	A	A	A	A	A	A
dam	880846	T	T	T	C	T	T	T	T	T	T	T	T	T	T	T
fadD2	881636	T	T	T	C	T	T	T	T	T	T	T	T	T	T	T
TPASS_20813	883050	T	T	T	C	T	T	T	T	T	T	T	T	T	T	T
eno	887322	T	T	T	G	T	T	T	T	T	T	T	T	T	T	T
eno	887470	A	A	A	A	A	A	G	A	A	A	A	A	A	A	A
eno	887799	G	G	G	C	G	G	G	G	G	G	G	G	G	G	G
TPASS_20820	890034	T	C	C	T	T	C	T	T	T	T	T	T	T	T	T
tpn32	890841	C	C	C	T	C	C	C	C	C	C	C	C	C	C	C
TPASS_20827	895949	A	A	A	G	A	A	A	A	A	A	A	A	A	A	A
TPASS_20829	897955	G	G	G	A	G	G	G	G	G	G	G	G	G	G	G
truA	898418	A	A	A	C	A	A	A	A	A	A	A	A	A	A	A
NA	898927	G	G	G	C	G	G	G	G	G	G	G	G	G	G	G
argS	899386	C	C	C	T	C	C	C	C	C	C	C	C	C	C	C
argS	899805	T	T	T	C	T	T	T	T	T	T	T	T	T	T	T
argS	900155	G	G	G	A	G	G	G	G	G	G	G	G	G	G	G
TPASS_20832	901181	T	T	T	C	T	T	T	T	T	T	T	T	T	T	T
TPASS_20833	901994	T	T	T	G	T	T	T	T	T	T	T	T	T	T	T
TPASS_20836	906754	A	A	A	G	A	A	A	A	A	A	A	A	A	A	A
thrS	908626	C	C	C	T	C	C	C	C	C	C	C	C	C	C	C
thrS	908872	C	C	C	T	C	C	C	C	C	C	C	C	C	C	C
thrS	908914	A	A	A	G	A	A	A	A	A	A	A	A	A	A	A
thrS	909142	C	C	C	T	C	C	C	C	C	C	C	C	C	C	C
thrS	909295	G	G	G	A	G	G	G	G	G	G	G	G	G	G	G
NA	909458	C	C	C	T	C	C	C	C	C	C	C	C	C	C	C
TPASS_20838	909553	T	T	T	C	T	T	T	T	T	T	T	T	T	T	T
TPASS_20838	909611	C	C	C	T	C	C	C	C	C	C	C	C	C	C	C
TPASS_20838	910875	T	T	T	T	T	T	C	T	T	T	T	T	T	T	T
[truncated: 449 more rows]
